# Supplementary material for: Determination of the discriminating concentration of chlorfenapyr (pyrrole) and Anopheles gambiae sensu lato susceptibility testing in preparation for distribution of Interceptor® G2 insecticide-treated nets
Source: Malar J. 2021 Jul 14;20:316. doi: 10.1186/s12936-021-03847-3 (PMC8278723; doi:10.1186/s12936-021-03847-3)
Supplement: Supplementary file 1 — Additional file 1: . [file 12936_2021_3847_MOESM1_ESM.xlsx]

## Sheet: 12.5-200 insectary colony
Country	Insecticide amount µg/bottle	Year	Species tested	Total mosquitoes in all test replicates	60 mins knock-down (adjusted for control)	1 day mortality (adjusted for control)	2 days mortality (adjusted for control)	3 days mortalty (adjusted for control)	Origin of tested mosquitoes	Exposure temp max °C	Exposure temp min °C	Holding temp max °C	Holding temp min °C
Mali	12.5	2019	An. coluzzii Ngousso	100	0	0.96	0.99	0.99	Insectary colony	35	21	28	25
Mali	25	2019	An. coluzzii Ngousso	100	0.07	0.79	0.84	0.85	Insectary colony	35	21	28	25
Mali	50	2019	An. coluzzii Ngousso	100	0.15	0.96	0.97	0.99	Insectary colony	35	21	28	25
Mali	100	2019	An. coluzzii Ngousso	100	0.21	0.81	0.95	0.97	Insectary colony	35	21	28	25
Mali	200	2019	An. coluzzii Ngousso	100	0.42	0.97	0.99	1	Insectary colony	35	21	28	25
Ghana	12.5	2018	An. gambiae Kisumu	20	0.2	1	1	1	Insectary colony	25.6	25.2	29.735	24.304
Ghana	25	2018	An. gambiae Kisumu	19	0.474	1	1	1	Insectary colony	25.6	25.2	29.735	24.304
Ghana	50	2018	An. gambiae Kisumu	19	0.947	1	1	1	Insectary colony	25.6	25.2	29.735	24.304
Ghana	100	2018	An. gambiae Kisumu	19	1	1	1	1	Insectary colony	25.6	25.2	29.735	24.304
Ghana	200	2018	An. gambiae Kisumu	20	1	1	1	1	Insectary colony	25.6	25.2	29.735	24.304
Ghana	12.5	2018	An. gambiae Kisumu	20	0	1	1	1	Insectary colony	26.3	25.8	30.261	24.127
Ghana	25	2018	An. gambiae Kisumu	21	0.238	1	1	1	Insectary colony	26.3	25.8	30.261	24.127
Ghana	50	2018	An. gambiae Kisumu	24	0.875	1	1	1	Insectary colony	26.3	25.8	30.261	24.127
Ghana	100	2018	An. gambiae Kisumu	22	1	1	1	1	Insectary colony	26.3	25.8	30.261	24.127
Ghana	200	2018	An. gambiae Kisumu	24	1	1	1	1	Insectary colony	26.3	25.8	30.261	24.127
Zambia	12.5	2018	An. gambiae Kisumu	50	0.9787	1	1	1	Insectary colony	27.8	27.8	30.2	28.3
Zambia	25	2018	An. gambiae Kisumu	50	0.8965	1	1	1	Insectary colony	27.8	27.8	30.2	28.3
Zambia	50	2018	An. gambiae Kisumu	50	1	1	1	1	Insectary colony	27.8	27.8	30.2	28.3
Zambia	100	2018	An. gambiae Kisumu	50	0.9787	1	1	1	Insectary colony	27.8	27.8	30.2	28.3
Zambia	200	2018	An. gambiae Kisumu	50	1	1	1	1	Insectary colony	27.8	27.8	30.2	28.3
Nigeria	12.5	2017	An. gambiae Kisumu	100	0.61	0.93	0.99	1	Insectary colony	29.4	28.8	29.3	28.7
Nigeria	25	2017	An. gambiae Kisumu	100	0.8	0.988	1	1	Insectary colony	29	28.9	27.9	27
Nigeria	12.5	2018	An. gambiae Kisumu	100	0.89	0.96	0.99	1	Insectary colony	27.3	27.1	27	25.9
Nigeria	25	2018	An. gambiae Kisumu	100	0.95	0.98	1	1	Insectary colony	27.3	27	27	25.9
Nigeria	50	2018	An. gambiae Kisumu	100	0.98	1	1	1	Insectary colony	26.7	26.3	27.5	26
Nigeria	100	2018	An. gambiae Kisumu	100	1	1	1	1	Insectary colony	26.7	26.3	27.5	26
Kenya	12.5	2017	An. gambiae Kisumu	51	NA	0.7762	1	1	Insectary colony	None	None	None	None
Kenya	25	2017	An. gambiae Kisumu	53	NA	0.8113	0.9057	0.9811	Insectary colony	None	None	None	None
Kenya	50	2017	An. gambiae Kisumu	57	NA	1	1	1	Insectary colony	None	None	None	None
Kenya	100	2017	An. gambiae Kisumu	67	NA	1	1	1	Insectary colony	None	None	None	None
Kenya	200	2017	An. gambiae Kisumu	68	NA	1	1	1	Insectary colony	None	None	None	None
Ethiopia	12.5	2017	An. arabiensis Adama	100	0.01	0.45	0.65	0.79	Insectary colony	None	None	None	None
Ethiopia	25	2017	An. arabiensis Adama	100	0.02	0.74	0.87	0.91	Insectary colony	None	None	None	None
Ethiopia	50	2017	An. arabiensis Adama	100	0.06	0.91	0.99	0.99	Insectary colony	None	None	None	None
Ethiopia	100	2017	An. arabiensis Adama	100	0.15	0.94	1	1	Insectary colony	None	None	None	None
Ethiopia	200	2017	An. arabiensis Adama	100	0.19	0.98	1	1	Insectary colony	None	None	None	None
Mali	12.5	2017	An. coluzzii Ngousso	100	0.12	0.35	0.94	0.98	Insectary colony	None	None	None	None
Mali	25	2017	An. coluzzii Ngousso	80	0.0875	0.95	1	1	Insectary colony	None	None	None	None
Mali	50	2017	An. coluzzii Ngousso	80	0.2125	1	1	1	Insectary colony	None	None	None	None
Mali	100	2017	An. coluzzii Ngousso	100	0.06	0.98	1	1	Insectary colony	None	None	None	None
Mali	200	2017	An. coluzzii Ngousso	100	0.42	0.98	1	1	Insectary colony	None	None	None	None
Mali	12.5	2017	An. coluzzii Ngousso	100	0.94	0.98	1	1	Insectary colony	None	None	None	None
Mali	50	2017	An. coluzzii Ngousso	100	0.32	0.98	1	1	Insectary colony	None	None	None	None
Mali	100	2017	An. coluzzii Ngousso	100	0.18	0.9	0.96	1	Insectary colony	None	None	None	None
Mali	200	2017	An. coluzzii Ngousso	100	0.94	1	1	1	Insectary colony	None	None	None	None
Mali	12.5	2017	An. coluzzii Ngousso	100	0	0.78	1	1	Insectary colony	None	None	None	None
Mali	25	2017	An. coluzzii Ngousso	80	0.0875	0.9125	0.9875	1	Insectary colony	None	None	None	None
Mali	50	2017	An. coluzzii Ngousso	100	0.02	0.94	0.99	0.99	Insectary colony	None	None	None	None
Mali	100	2017	An. coluzzii Ngousso	100	0.12	1	1	1	Insectary colony	None	None	None	None
Mali	200	2017	An. coluzzii Ngousso	100	0.19	1	1	1	Insectary colony	None	None	None	None
Mali	12.5	2017	An. coluzzii Ngousso	100	0.09	0.96	1	1	Insectary colony	None	None	None	None
Mali	50	2017	An. coluzzii Ngousso	100	0.11	0.95	1	1	Insectary colony	None	None	None	None
Mali	100	2017	An. coluzzii Ngousso	100	0.04	1	1	1	Insectary colony	None	None	None	None
Mali	200	2017	An. coluzzii Ngousso	100	0.17	1	1	1	Insectary colony	None	None	None	None
Madagascar	12.5	2018	An. gambiae Kisumu	20	0	0	0	0	Insectary colony	None	None	None	None
Madagascar	25	2018	An. gambiae Kisumu	20	0	0	0	0	Insectary colony	None	None	None	None
Madagascar	50	2018	An. gambiae Kisumu	20	0.25	1	1	1	Insectary colony	None	None	None	None
Madagascar	100	2018	An. gambiae Kisumu	20	0.5	1	1	1	Insectary colony	None	None	None	None
Madagascar	200	2018	An. gambiae Kisumu	20	0	1	1	1	Insectary colony	None	None	None	None
Uganda	12.5	2017	An. gambiae Kisumu	20	1	1	1	1	Insectary colony	None	None	None	None
Uganda	25	2017	An. gambiae Kisumu	20	1	1	1	1	Insectary colony	None	None	None	None
Uganda	50	2017	An. gambiae Kisumu	20	1	1	1	1	Insectary colony	None	None	None	None
Uganda	100	2017	An. gambiae Kisumu	20	1	1	1	1	Insectary colony	None	None	None	None
Uganda	200	2017	An. gambiae Kisumu	20	1	1	1	1	Insectary colony	None	None	None	None
Uganda	12.5	2017	An. gambiae Kisumu	20	1	1	1	1	Insectary colony	None	None	None	None
Uganda	25	2017	An. gambiae Kisumu	20	1	1	1	1	Insectary colony	None	None	None	None
Uganda	50	2017	An. gambiae Kisumu	20	1	1	1	1	Insectary colony	None	None	None	None
Uganda	100	2017	An. gambiae Kisumu	20	1	1	1	1	Insectary colony	None	None	None	None
Uganda	200	2017	An. gambiae Kisumu	20	1	1	1	1	Insectary colony	None	None	None	None
Uganda	12.5	2017	An. gambiae Kisumu	20	1	1	1	1	Insectary colony	None	None	None	None
Uganda	25	2017	An. gambiae Kisumu	20	1	1	1	1	Insectary colony	None	None	None	None
Uganda	50	2017	An. gambiae Kisumu	20	1	1	1	1	Insectary colony	None	None	None	None
Uganda	100	2017	An. gambiae Kisumu	20	1	1	1	1	Insectary colony	None	None	None	None
Uganda	200	2017	An. gambiae Kisumu	20	1	1	1	1	Insectary colony	None	None	None	None
