# Supplementary material for: Determination of the discriminating concentration of chlorfenapyr (pyrrole) and Anopheles gambiae sensu lato susceptibility testing in preparation for distribution of Interceptor® G2 insecticide-treated nets
Source: Malar J. 2021 Jul 14;20:316. doi: 10.1186/s12936-021-03847-3 (PMC8278723; doi:10.1186/s12936-021-03847-3)
Supplement: Supplementary file 2 — Additional file 2: . [file 12936_2021_3847_MOESM2_ESM.xlsx]

## Sheet: CFP database 12.5-200
Country	Insecticide amount µg/bottle	Year	1st admin level	2nd admin level	Commune 3rd admin level	Site (Village or Locality)	Latitude	Longitude	Total mosquitoes in all test replicates	60 mins knock-down (adjusted for control)	1 day mortality (adjusted for control)	2 days mortality (adjusted for control)	3 days mortalty (adjusted for control)	Exposure temp max °C	Exposure temp min °C	Holding temp max °C	Holding temp min °C
Democratic Republic of the Congo	12.5	2018	Southern west Region	Kinshasa	None	Kingasani	S04°24.992	E015°25.026	100	0.02	0.08	0.12	0.16	25.2	25.2	25.2	24.8
Democratic Republic of the Congo	12.5	2018	Southern west Region	Kimpese	None	Yanga-Diasonga	S05°34.495	E014°25.710	80	0.15	1	1	1	27.6	27.6	27.6	24.8
Democratic Republic of the Congo	12.5	2018	Southern east Region	Kalemie	None	Nyemba	S05°55.152	E029°11.235	75	0.025	0.147	0.147	0.147	30	25	30.2	26.1
Democratic Republic of the Congo	12.5	2018	Southern east Region	Kapolowe	None	Kibangu	S10°54.403	E026°56.780	83	0.024	0.8	0.82	0.82	29	26	29	26.4
Democratic Republic of the Congo	25	2018	Southern west Region	Kinshasa	None	Kingasani	S04°24.992	E015°25.026	90	0.16	0.46	0.61	0.71	25.2	25.2	25.2	24.8
Democratic Republic of the Congo	25	2018	Southern west Region	Kimpese	None	Yanga-Diasonga	S05°34.495	E014°25.710	80	0.19	1	1	1	27.6	27.6	27.8	25.9
Democratic Republic of the Congo	25	2018	Southern east Region	Kalemie	None	Nyemba	S05°55.152	E029°11.235	78	0.269	0.462	0.667	0.756	29.7	28.4	29.7	26.2
Democratic Republic of the Congo	25	2018	Southern east Region	Kapolowe	None	Kibangu	S10°54.403	E026°56.780	100	0.37	0.97	0.98	0.99	29	26	29	26.4
Democratic Republic of the Congo	50	2018	Southern west Region	Kinshasa	None	Kingasani	S04°24.992	E015°25.026	98	0.04	0.622	0.684	0.98	25.2	25.2	25.2	24.8
Democratic Republic of the Congo	50	2018	Southern west Region	Kimpese	None	Yanga-Diasonga	S05°34.495	E014°25.710	80	0.213	1	1	1	27.1	27.1	27.1	25.3
Democratic Republic of the Congo	50	2018	Southern east Region	Kalemie	None	Nyemba	S05°55.152	E029°11.235	90	0.578	1	1	1	29.7	28.4	29.7	26.2
Democratic Republic of the Congo	50	2018	Southern east Region	Kapolowe	None	Kibangu	S10°54.403	E026°56.780	95	0.16	0.99	0.99	0.99	29	26	29	26.4
Democratic Republic of the Congo	100	2018	Southern west Region	Kinshasa	None	Kingasani	S04°24.992	E015°25.026	97	0.27	0.814	0.9	0.92	25.2	25.2	25.2	24.8
Democratic Republic of the Congo	100	2018	Southern west Region	Kimpese	None	Yanga-Diasonga	S05°34.495	E014°25.710	80	0.23	1	1	1	25.4	25.4	25.8	23.9
Democratic Republic of the Congo	100	2018	Southern east Region	Kalemie	None	Nyemba	S05°55.152	E029°11.235	77	0.688	0.974	0.974	0.987	29.7	28.4	29.7	26.2
Democratic Republic of the Congo	100	2018	Southern east Region	Kapolowe	None	Kibangu	S10°54.403	E026°56.780	89	0.37	0.97	0.99	0.99	27	27	27.6	23.4
Democratic Republic of the Congo	200	2018	Southern west Region	Kinshasa	None	Kingasani	S04°24.992	E015°25.026	107	0.542	0.981	1	1	25.2	25.2	25.2	24.8
Democratic Republic of the Congo	200	2018	Southern west Region	Kimpese	None	Yanga-Diasonga	S05°34.495	E014°25.710	80	0.35	1	1	1	24.7	24.7	26,3	23.6
Democratic Republic of the Congo	200	2018	Southern east Region	Kalemie	None	Nyemba	S05°55.152	E029°11.235	75	0.88	1	1	1	29.7	28.4	29.7	26.2
Democratic Republic of the Congo	200	2018	Southern east Region	Kapolowe	None	Kibangu	S10°54.403	E026°56.780	94	0.47	0.99	0.99	0.99	27	27	27.6	23.4
Mali	12.5	2019	Sikasso Region	Kadiolo	Loulouni	Woroni	10.5571	-5.75997	100	0	0.7	0.8	0.82	35	21	28	25
Mali	25	2019	Sikasso Region	Kadiolo	Loulouni	Woroni	10.5571	-5.75997	100	0	0.85	0.91	0.92	35	21	28	25
Mali	50	2019	Sikasso Region	Kadiolo	Loulouni	Woroni	10.5571	-5.75997	100	0	0.88	0.97	0.98	35	21	28	25
Mali	100	2019	Sikasso Region	Kadiolo	Loulouni	Woroni	10.5571	-5.75997	100	0	0.91	0.94	0.97	35	21	28	25
Mali	200	2019	Sikasso Region	Kadiolo	Loulouni	Woroni	10.5571	-5.75997	100	0	0.97	0.98	0.98	35	21	28	25
Mali	12.5	2019	Sikasso Region	Yanfolila	Sélingué	Sélingué	11.6167	-8.23333	100	0	0.42	0.57	0.64	28	25	28	25
Mali	25	2019	Sikasso Region	Yanfolila	Sélingué	Sélingué	11.6167	-8.23333	100	0	0.66	0.82	0.79	28	25	28	25
Mali	50	2019	Sikasso Region	Yanfolila	Sélingué	Sélingué	11.6167	-8.23333	100	0	0.55	0.82	0.85	28	25	28	25
Mali	100	2019	Sikasso Region	Yanfolila	Sélingué	Sélingué	11.6167	-8.23333	100	0.07	0.37	0.6	0.93	28	25	28	25
Mali	200	2019	Sikasso Region	Yanfolila	Sélingué	Sélingué	11.6167	-8.23333	100	0	0.25	0.64	1	28	25	28	25
Mali	12.5	2019	Kayes Region	Kayes	Kayes	Bangassi	14.4083	None	100	0	0.19	0.38	0.73	27.4	27.2	27	25
Mali	25	2019	Kayes Region	Kayes	Kayes	Bangassi	14.4083	None	100	0	0.79	0.87	0.9	33.1	22.7	28.7	26
Mali	50	2019	Kayes Region	Kayes	Kayes	Bangassi	14.4083	None	100	0.02	0.75	0.93	0.98	27.4	27.2	27	25
Mali	100	2019	Kayes Region	Kayes	Kayes	Bangassi	14.4083	None	100	0.02	0.68	0.89	0.97	33.1	22.7	28.7	26
Mali	200	2019	Kayes Region	Kayes	Kayes	Bangassi	14.4083	None	100	0.02	0.81	0.97	1	33.1	22.7	28.7	26
Mali	12.5	2019	Kayes Region	Kita	Benkadi Founia	Founia	13.0402	-9.48798	100	0	0.2	0.44	0.78	28.8	27.4	29	26
Mali	25	2019	Kayes Region	Kita	Benkadi Founia	Founia	13.0402	-9.48798	100	0	0.56	0.84	0.91	28.8	27.4	29	26
Mali	50	2019	Kayes Region	Kita	Benkadi Founia	Founia	13.0402	-9.48798	100	0	0.67	0.89	0.97	28.8	27.4	29	26
Mali	100	2019	Kayes Region	Kita	Benkadi Founia	Founia	13.0402	-9.48798	100	0	0.75	0.88	0.96	28.8	27.4	29	26
Mali	200	2019	Kayes Region	Kita	Benkadi Founia	Founia	13.0402	-9.48798	100	0.01	0.81	0.93	1	29	27	29	26
Mali	12.5	2019	Koulikoro Region	Kati	Baguineda	Baguineda	12.744	-8.06651	100	0.02	0.08	0.22	0.35	28	25	28	24.5
Mali	25	2019	Koulikoro Region	Kati	Baguineda	Baguineda	12.744	-8.06651	100	0.03	0.47	0.54	0.65	28	25	28	24.5
Mali	50	2019	Koulikoro Region	Kati	Baguineda	Baguineda	12.744	-8.06651	100	0	0.67	0.81	0.89	28	25	28	24.5
Mali	100	2019	Koulikoro Region	Kati	Baguineda	Baguineda	12.744	-8.06651	100	0	0.82	0.95	0.99	28	25	28	24.5
Mali	200	2019	Koulikoro Region	Kati	Baguineda	Baguineda	12.744	-8.06651	100	0	0.92	0.99	1	28	25	28	24.5
Mali	12.5	2019	Bamako District	Bamako	Commune IV	Bamako	12.65	-7.99986	100	0	0.31	0.6	0.82	30	24	27.1	25
Mali	25	2019	Bamako District	Bamako	Commune IV	Bamako	12.65	-7.99986	100	0	0.65	0.77	0.87	30	24	27.1	25
Mali	50	2019	Bamako District	Bamako	Commune IV	Bamako	12.65	-7.99986	100	0	0.68	0.82	0.87	30	24	27.1	25
Mali	100	2019	Bamako District	Bamako	Commune IV	Bamako	12.65	-7.99986	100	0.03	0.8	0.91	0.99	30	24	27.1	25
Mali	200	2019	Bamako District	Bamako	Commune IV	Bamako	12.65	-7.99986	100	0.05	0.89	0.96	1	30	24	27.1	25
Mali	12.5	2019	Koulikoro Region	Koulikoro	Koulikoro	Koulikoro	12.8667	-7.56666	100	0	0.28	0.49	0.62	30.4	24.3	30	24.3
Mali	25	2019	Koulikoro Region	Koulikoro	Koulikoro	Koulikoro	12.8667	-7.56666	100	0	0.61	0.69	0.79	30.4	24.3	30	24.3
Mali	50	2019	Koulikoro Region	Koulikoro	Koulikoro	Koulikoro	12.8667	-7.56666	100	0	0.73	0.87	0.95	30.4	24.3	30	24.3
Mali	100	2019	Koulikoro Region	Koulikoro	Koulikoro	Koulikoro	12.8667	-7.56666	100	0	0.55	0.71	0.89	30.4	24.3	30	24.3
Mali	200	2019	Koulikoro Region	Koulikoro	Koulikoro	Koulikoro	12.8667	-7.56666	100	0	0.88	0.93	1	30.4	24.3	30	24.3
Mali	12.5	2019	Segou Region	Niono	Kalasiguida	Molodo	14.2235	-5.97646	100	0	0.55	0.66	0.86	30.2	25.5	29.1	27
Mali	25	2019	Segou Region	Niono	Kalasiguida	Molodo	14.2235	-5.97646	100	0	0.54	0.72	0.8	30.2	25.5	29.1	27
Mali	50	2019	Segou Region	Niono	Kalasiguida	Molodo	14.2235	-5.97646	100	0	0.81	0.84	0.96	30.2	25.5	29.1	27
Mali	100	2019	Segou Region	Niono	Kalasiguida	Molodo	14.2235	-5.97646	100	0.02	0.76	0.88	0.99	30.2	25.5	29.1	27
Mali	200	2019	Segou Region	Niono	Kalasiguida	Molodo	14.2235	-5.97646	100	0	0.9	0.96	1	30.2	25.5	29.1	27
Mali	12.5	2019	Segou Region	Bla	Bla	Bla	12.95	-5.75	100	0	0.71	0.88	0.97	28	25	28	26
Mali	25	2019	Segou Region	Bla	Bla	Bla	12.95	-5.75	100	0	0.69	0.9	0.94	28	25	28	26
Mali	50	2019	Segou Region	Bla	Bla	Bla	12.95	-5.75	100	0	0.89	0.95	1	28	25	28	26
Mali	100	2019	Segou Region	Bla	Bla	Bla	12.95	-5.75	100	0	0.82	0.94	0.99	28	25	28	26
Mali	200	2019	Segou Region	Bla	Bla	Bla	12.95	-5.75	100	0	0.9	0.97	1	28	25	28	26
Mali	12.5	2017	Mopti	None	None	Mopti	None	None	100	0	0.21	0.66	0.94	None	None	None	None
Mali	25	2017	Mopti	None	None	Mopti	None	None	100	0.25	0.97	1	1	None	None	None	None
Mali	50	2017	Mopti	None	None	Mopti	None	None	100	0.48	0.92	0.98	0.98	None	None	None	None
Mali	100	2017	Mopti	None	None	Mopti	None	None	100	0.55	0.99	1	1	None	None	None	None
Mali	200	2017	Mopti	None	None	Mopti	None	None	100	0.41	0.91	0.98	0.98	None	None	None	None
Mali	12.5	2017	Bankass	None	None	Bankass	None	None	100	0	0	0.03	0.07	None	None	None	None
Mali	25	2017	Bankass	None	None	Bankass	None	None	80	0.1	0.8	0.9625	1	None	None	None	None
Mali	50	2017	Bankass	None	None	Bankass	None	None	100	0.12	1	1	1	None	None	None	None
Mali	100	2017	Bankass	None	None	Bankass	None	None	100	0.04	0.96	1	1	None	None	None	None
Mali	200	2017	Bankass	None	None	Bankass	None	None	100	0.13	1	1	1	None	None	None	None
Uganda	12.5	2017	Eastern Region	Soroti District	None	Omagoro	None	None	80	0.95	0.9875	0.9875	0.9875	None	None	None	None
Uganda	25	2017	Eastern Region	Soroti District	None	Omagoro	None	None	80	1	1	1	1	None	None	None	None
Uganda	50	2017	Eastern Region	Soroti District	None	Omagoro	None	None	80	1	1	1	1	None	None	None	None
Uganda	100	2017	Eastern Region	Soroti District	None	Omagoro	None	None	80	1	1	1	1	None	None	None	None
Uganda	200	2017	Eastern Region	Soroti District	None	Omagoro	None	None	80	1	1	1	1	None	None	None	None
Uganda	12.5	2017	Eastern Region	Tororo District	Magola	Malawa	UTH : 066217	36N 0618096	40	1	1	1	1	None	None	None	None
Uganda	25	2017	Eastern Region	Tororo District	Magola	Malawa	UTH : 066217	36N 0618096	40	1	1	1	1	None	None	None	None
Uganda	50	2017	Eastern Region	Tororo District	Magola	Malawa	UTH : 066217	36N 0618096	40	1	1	1	1	None	None	None	None
Uganda	100	2017	Eastern Region	Tororo District	Magola	Malawa	UTH : 066217	36N 0618096	40	1	1	1	1	None	None	None	None
Uganda	200	2017	Eastern Region	Tororo District	Magola	Malawa	UTH : 066217	36N 0618096	40	1	1	1	1	None	None	None	None
Ghana	12.5	2018	Northern Region	Kumbungu District	Kumbungu	Gbullung	9.48626	-1.01209	20	0.1	0.471	1	1	25.6	25.2	29.735	24.304
Ghana	25	2018	Northern Region	Kumbungu District	Kumbungu	Gbullung	9.48626	-1.01209	20	0.4	0.682	1	1	25.6	25.2	29.735	24.304
Ghana	50	2018	Northern Region	Kumbungu District	Kumbungu	Gbullung	9.48626	-1.01209	17	0.529	1	1	1	25.6	25.2	29.735	24.304
Ghana	100	2018	Northern Region	Kumbungu District	Kumbungu	Gbullung	9.48626	-1.01209	17	1	1	1	1	25.6	25.2	29.735	24.304
Ghana	200	2018	Northern Region	Kumbungu District	Kumbungu	Gbullung	9.48626	-1.01209	16	1	1	1	1	25.6	25.2	29.735	24.304
Ghana	12.5	2018	Northern Region	Tamale	Tamale	Tugu	9.3722	-0.6068	20	0.067	0.333	0.6	0.75	26.9	26.1	27.363	25.851
Ghana	25	2018	Northern Region	Tamale	Tamale	Tugu	9.3722	-0.6068	20	0	0.65	0.7	1	26.9	26.1	27.363	25.871
Ghana	50	2018	Northern Region	Tamale	Tamale	Tugu	9.3722	-0.6068	20	0.294	0.9	1	1	26.9	26.1	27.363	25.871
Ghana	100	2018	Northern Region	Tamale	Tamale	Tugu	9.3722	-0.6068	18	0.692	1	1	1	26.9	26.1	27.363	25.871
Ghana	200	2018	Northern Region	Tamale	Tamale	Tugu	9.3722	-0.6068	20	0.75	1	1	1	26.9	26.1	27.363	25.871
Ghana	12.5	2018	North East Region	Bunkpurugu Nakpanduri District	Bunkpurugu	Bunbuna	10.4499	0.079017	22	0	0.394	0.545	0.545	26.3	25.8	30.261	24.127
Ghana	25	2018	North East Region	Bunkpurugu Nakpanduri District	Bunkpurugu	Bunbuna	10.4499	0.079017	16	0	0.653	0.722	0.931	26.3	25.8	30.261	24.127
Ghana	50	2018	North East Region	Bunkpurugu Nakpanduri District	Bunkpurugu	Bunbuna	10.4499	0.079017	23	0	0.855	0.952	1	26.3	25.8	30.261	24.127
Ghana	100	2018	North East Region	Bunkpurugu Nakpanduri District	Bunkpurugu	Bunbuna	10.4499	0.079017	15	0.8	1	1	1	26.3	25.8	30.261	24.127
Ghana	200	2018	North East Region	Bunkpurugu Nakpanduri District	Bunkpurugu	Bunbuna	10.4499	0.079017	18	1	1	1	1	26.3	25.8	30.261	24.127
Madagascar	12.5	2017	Atsinanana	Brickaville	Brickaville	Ambodifaho	-18.4912	49.0347	20	0	0	0	0	27	26	27	23
Madagascar	25	2017	Atsinanana	Brickaville	Brickaville	Ambodifaho	-18.4912	49.0347	20	0.1	0.1	0.1	0.1	27	26	27	23
Madagascar	50	2017	Atsinanana	Brickaville	Brickaville	Ambodifaho	-18.4912	49.0347	20	0.2	0.45	0.5	0.55	27	26	27	23
Madagascar	100	2017	Atsinanana	Brickaville	Brickaville	Ambodifaho	-18.4912	49.0347	20	0.35	0.55	0.6	0.6	27	26	27	23
Madagascar	200	2017	Atsinanana	Brickaville	Brickaville	Ambodifaho	-18.4912	49.0347	20	0.35	0.8	1	1	27	26	27	23
Madagascar	12.5	2017	Analanjirofo	Fenerive Est	Mahambo	Mahambo/Antsikafoka	-17.29	49.28	20	0	0	0	0	27	26	27	23
Madagascar	25	2017	Analanjirofo	Fenerive Est	Mahambo	Mahambo/Antsikafoka	-17.29	49.28	20	0.15	0.15	0.15	0.2	27	26	27	23
Madagascar	50	2017	Analanjirofo	Fenerive Est	Mahambo	Mahambo/Antsikafoka	-17.29	49.28	20	0.25	0.3	0.5	0.55	27	26	27	23
Madagascar	100	2017	Analanjirofo	Fenerive Est	Mahambo	Mahambo/Antsikafoka	-17.29	49.28	20	0.4	0.4	0.6	0.75	27	26	27	23
Madagascar	200	2017	Analanjirofo	Fenerive Est	Mahambo	Mahambo/Antsikafoka	-17.29	49.28	20	0.45	0.85	1	1	27	26	27	23
Madagascar	12.5	2018	Atsinanana	Brickaville	Brickaville	Ambodifaho	-18.4912	49.0347	25	0	0	0	0	26.9	25.3	27	26
Madagascar	25	2018	Atsinanana	Brickaville	Brickaville	Ambodifaho	-18.4912	49.0347	25	0.05	0.15	0.1	0.2	26.9	25.3	27	26
Madagascar	50	2018	Atsinanana	Brickaville	Brickaville	Ambodifaho	-18.4912	49.0347	25	0.32	0.32	0.44	0.64	26.9	25.3	27	26
Madagascar	100	2018	Atsinanana	Brickaville	Brickaville	Ambodifaho	-18.4912	49.0347	25	0.72	0.84	0.88	1	26.9	25.3	27	26
Madagascar	200	2018	Atsinanana	Brickaville	Brickaville	Ambodifaho	-18.4912	49.0347	25	0.44	0.88	1	1	26.9	25.3	27	26
Madagascar	12.5	2018	Analanjirofo	Fenerive Est	Mahambo	Mahambo/Antsikafoka	-17.29	49.28	25	0	0	0	0	26.5	25	26.9	24.8
Madagascar	25	2018	Analanjirofo	Fenerive Est	Mahambo	Mahambo/Antsikafoka	-17.29	49.28	25	0.08	0.15	0.24	0.32	26.5	25	26.9	24.8
Madagascar	50	2018	Analanjirofo	Fenerive Est	Mahambo	Mahambo/Antsikafoka	-17.29	49.28	25	0.24	0.24	0.32	0.6	26.5	25	26.9	24.8
Madagascar	100	2018	Analanjirofo	Fenerive Est	Mahambo	Mahambo/Antsikafoka	-17.29	49.28	25	0.56	0.88	1	1	26.5	25	26.9	24.8
Madagascar	200	2018	Analanjirofo	Fenerive Est	Mahambo	Mahambo/Antsikafoka	-17.29	49.28	25	0.6	0.96	1	1	26.5	25	26.9	24.8
Madagascar	12.5	2018	Vatovavy Fitovinany	Vohipeno	Lanivo	Lanivo/Anosy	-22.354	47.8403	20	0	0.7	0.7	0.8	25.1	24.8	24.9	24.7
Madagascar	25	2018	Vatovavy Fitovinany	Vohipeno	Lanivo	Lanivo/Anosy	-22.354	47.8403	20	0	0.7	0.9	0.95	25.1	24.8	24.9	24.7
Madagascar	50	2018	Vatovavy Fitovinany	Vohipeno	Lanivo	Lanivo/Anosy	-22.354	47.8403	20	0	0.4	0.6	0.8	25.1	24.8	24.9	24.7
Madagascar	100	2018	Vatovavy Fitovinany	Vohipeno	Lanivo	Lanivo/Anosy	-22.354	47.8403	20	0	0.7	1	1	25.1	24.8	24.9	24.7
Madagascar	200	2018	Vatovavy Fitovinany	Vohipeno	Lanivo	Lanivo/Anosy	-22.354	47.8403	20	0	0.9	1	1	25.1	24.8	24.9	24.7
Madagascar	12.5	2018	Analanjirofo	Vavatenina	Vavatenina	Vavatenina	-17.4667	49.197	20	0.05	0.1	0.5	0.7	25.9	24.4	26.6	25.9
Madagascar	25	2018	Analanjirofo	Vavatenina	Vavatenina	Vavatenina	-17.4667	49.197	20	0.05	0.25	0.4	0.65	25.9	24.4	26.6	25.9
Madagascar	50	2018	Analanjirofo	Vavatenina	Vavatenina	Vavatenina	-17.4667	49.197	20	0.05	0.45	0.6	0.9	25.9	24.4	26.6	25.9
Madagascar	100	2018	Analanjirofo	Vavatenina	Vavatenina	Vavatenina	-17.4667	49.197	20	0.1	0.8	1	1	25.9	24.4	26.6	25.9
Madagascar	200	2018	Analanjirofo	Vavatenina	Vavatenina	Vavatenina	-17.4667	49.197	20	0.1	0.9	1	1	25.9	24.4	26.6	25.9
Madagascar	12.5	2018	Atsianana	Toamasina II	Toamasina suburbaine	Vohitrambato	-18.1494	49.3986	20	0.05	0.1	0.45	0.7	25.9	24.4	26.6	25.9
Madagascar	25	2018	Atsianana	Toamasina II	Toamasina suburbaine	Vohitrambato	-18.1494	49.3986	20	0	0.15	0.7	0.85	25.9	24.4	26.6	25.9
Madagascar	50	2018	Atsianana	Toamasina II	Toamasina suburbaine	Vohitrambato	-18.1494	49.3986	20	0.05	0.35	0.55	0.65	25.9	24.4	26.6	25.9
Madagascar	100	2018	Atsianana	Toamasina II	Toamasina suburbaine	Vohitrambato	-18.1494	49.3986	20	0.05	0.85	1	1	25.9	24.4	26.6	25.9
Madagascar	200	2018	Atsianana	Toamasina II	Toamasina suburbaine	Vohitrambato	-18.1494	49.3986	20	0	0.9	1	1	25.9	24.4	26.6	25.9
Madagascar	12.5	2018	Vatovavy Fitovinany	Mananjary	Mahatsinjo	Mahatsinjo	-21.1443	48.1934	20	0.25	0.3	0.45	0.6	26.8	25.2	24.3	23
Madagascar	25	2018	Vatovavy Fitovinany	Mananjary	Mahatsinjo	Mahatsinjo	-21.1443	48.1934	20	0.35	0.4	0.5	0.65	26.8	25.2	24.3	23
Madagascar	50	2018	Vatovavy Fitovinany	Mananjary	Mahatsinjo	Mahatsinjo	-21.1443	48.1934	20	0.5	0.7	0.8	0.9	26.8	25.2	24.3	23
Madagascar	100	2018	Vatovavy Fitovinany	Mananjary	Mahatsinjo	Mahatsinjo	-21.1443	48.1934	20	0.5	0.75	1	1	26.8	25.2	24.3	23
Madagascar	200	2018	Vatovavy Fitovinany	Mananjary	Mahatsinjo	Mahatsinjo	-21.1443	48.1934	20	0.6	0.75	1	1	26.8	25.2	24.3	23
Madagascar	12.5	2018	Vatovavy Fitovinany	Manakara	Mizilo	Ampasipotsy	-21.5537	47.4223	20	0.3	0.4	0.55	0.7	25.9	23	23.3	23
Madagascar	25	2018	Vatovavy Fitovinany	Manakara	Mizilo	Ampasipotsy	-21.5537	47.4223	20	0.4	0.5	0.7	0.8	25.9	23	23.3	23
Madagascar	50	2018	Vatovavy Fitovinany	Manakara	Mizilo	Ampasipotsy	-21.5537	47.4223	20	0.45	0.55	0.7	0.85	25.9	23	23.3	23
Madagascar	100	2018	Vatovavy Fitovinany	Manakara	Mizilo	Ampasipotsy	-21.5537	47.4223	20	0.5	0.8	1	1	25.9	23	23.3	23
Madagascar	200	2018	Vatovavy Fitovinany	Manakara	Mizilo	Ampasipotsy	-21.5537	47.4223	20	0.6	0.9	1	1	25.9	23	23.3	23
Madagascar	12.5	2017	Atsimo Atsinanana	Vangaindrano	Vangaindrano	Lopary	-23.349	47.5965	20	0	0	0	0.05	25.6	22.2	25.4	23.2
Madagascar	25	2017	Atsimo Atsinanana	Vangaindrano	Vangaindrano	Lopary	-23.349	47.5965	20	0.2	0.25	0.35	0.35	25.6	22.2	25.4	23.2
Madagascar	50	2017	Atsimo Atsinanana	Vangaindrano	Vangaindrano	Lopary	-23.349	47.5965	20	0.4	0.65	0.7	0.8	25.6	22.2	25.4	23.2
Madagascar	100	2017	Atsimo Atsinanana	Vangaindrano	Vangaindrano	Lopary	-23.349	47.5965	20	0.5	0.6	0.75	0.9	25.6	22.2	25.4	23.2
Madagascar	200	2017	Atsimo Atsinanana	Vangaindrano	Vangaindrano	Lopary	-23.349	47.5965	20	0.75	0.9	1	1	25.6	22.2	25.4	23.2
Madagascar	12.5	2017	Atsimo Atsinanana	Farafangana	Manambotra Sud	Manambotra Sud	-22.9167	47.8167	20	0	0	0	0	25.6	22.2	25.4	23.2
Madagascar	25	2017	Atsimo Atsinanana	Farafangana	Manambotra Sud	Manambotra Sud	-22.9167	47.8167	20	0.2	0.25	0.35	0.45	25.6	22.2	25.4	23.2
Madagascar	50	2017	Atsimo Atsinanana	Farafangana	Manambotra Sud	Manambotra Sud	-22.9167	47.8167	20	0.35	0.6	0.65	0.7	25.6	22.2	25.4	23.2
Madagascar	100	2017	Atsimo Atsinanana	Farafangana	Manambotra Sud	Manambotra Sud	-22.9167	47.8167	20	0.45	0.65	0.75	0.85	25.6	22.2	25.4	23.2
Madagascar	200	2017	Atsimo Atsinanana	Farafangana	Manambotra Sud	Manambotra Sud	-22.9167	47.8167	20	0.75	0.95	1	1	25.6	22.2	25.4	23.2
Madagascar	12.5	2017	Atsimo Atsinanana	Vondrozo	Mahatsinjo	Mahatsinjo	-21.1443	48.1934	20	0	0	0	0.05	25.6	22.2	25.4	23.2
Madagascar	25	2017	Atsimo Atsinanana	Vondrozo	Mahatsinjo	Mahatsinjo	-21.1443	48.1934	20	0.3	0.3	0.35	0.45	25.6	22.2	25.4	23.2
Madagascar	50	2017	Atsimo Atsinanana	Vondrozo	Mahatsinjo	Mahatsinjo	-21.1443	48.1934	20	0.35	0.5	0.6	0.8	25.6	22.2	25.4	23.2
Madagascar	100	2017	Atsimo Atsinanana	Vondrozo	Mahatsinjo	Mahatsinjo	-21.1443	48.1934	20	0.5	0.65	0.75	0.75	25.6	22.2	25.4	23.2
Madagascar	200	2017	Atsimo Atsinanana	Vondrozo	Mahatsinjo	Mahatsinjo	-21.1443	48.1934	20	0.7	0.9	1	1	25.6	22.2	25.4	23.2
Madagascar	12.5	2017	Atsimo Atsinanana	Vohipeno	Lanivo	Lanivo/Anosy	-22.354	47.8403	20	0	0	0	0.05	25.6	22.2	25.4	23.2
Madagascar	25	2017	Atsimo Atsinanana	Vohipeno	Lanivo	Lanivo/Anosy	-22.354	47.8403	20	0.15	0.15	0.3	0.35	25.6	22.2	25.4	23.2
Madagascar	50	2017	Atsimo Atsinanana	Vohipeno	Lanivo	Lanivo/Anosy	-22.354	47.8403	20	0.25	0.3	0.55	0.7	25.6	22.2	25.4	23.2
Madagascar	100	2017	Atsimo Atsinanana	Vohipeno	Lanivo	Lanivo/Anosy	-22.354	47.8403	20	0.4	0.6	0.7	0.8	25.6	22.2	25.4	23.2
Madagascar	200	2017	Atsimo Atsinanana	Vohipeno	Lanivo	Lanivo/Anosy	-22.354	47.8403	20	0.65	0.9	1	1	25.6	22.2	25.4	23.2
Madagascar	12.5	2018	Atsimo Atsinanana	Farafangana	Manambotra Sud	Manambotra Sud	-22.9167	47.8167	20	0.25	0.3	0.45	0.6	24.9	23	25.3	24
Madagascar	25	2018	Atsimo Atsinanana	Farafangana	Manambotra Sud	Manambotra Sud	-22.9167	47.8167	20	0.35	0.4	0.5	0.65	24.9	23	25.3	24
Madagascar	50	2018	Atsimo Atsinanana	Farafangana	Manambotra Sud	Manambotra Sud	-22.9167	47.8167	20	0.5	0.7	0.8	0.9	24.9	23	25.3	24
Madagascar	100	2018	Atsimo Atsinanana	Farafangana	Manambotra Sud	Manambotra Sud	-22.9167	47.8167	20	0.5	0.75	1	1	24.9	23	25.3	24
Madagascar	200	2018	Atsimo Atsinanana	Farafangana	Manambotra Sud	Manambotra Sud	-22.9167	47.8167	20	0.6	0.75	1	1	24.9	23	25.3	24
Madagascar	12.5	2019	Atsimo Andrefana	Ampanihy	Manakaravavy	Manakaravavy	-24.959	44.2636	20	0.3	0.28	0.3	0.4	24.5	23	25.2	23
Madagascar	25	2019	Atsimo Andrefana	Ampanihy	Manakaravavy	Manakaravavy	-24.959	44.2636	20	0.2	0.2	0.25	0.35	24.5	23	25.2	23
Madagascar	50	2019	Atsimo Andrefana	Ampanihy	Manakaravavy	Manakaravavy	-24.959	44.2636	20	0.25	0.55	0.6	0.55	24.5	23	25.2	23
Madagascar	100	2019	Atsimo Andrefana	Ampanihy	Manakaravavy	Manakaravavy	-24.959	44.2636	20	0.4	0.7	1	1	24.5	23	25.2	23
Madagascar	200	2019	Atsimo Andrefana	Ampanihy	Manakaravavy	Manakaravavy	-24.959	44.2636	20	0.45	0.8	1	1	24.5	23	25.2	23
Zimbabwe	12.5	2017	Midlands Province	Gokwe South District	Kamhororo	Kamhororo	-17.7843	28.6264	15	0.0667	0.5333	1	1	24.7	23.9	None	None
Zimbabwe	25	2017	Midlands Province	Gokwe South District	Kamhororo	Kamhororo	-17.7843	28.6264	19	1	1	1	1	24.7	23.9	None	None
Zimbabwe	50	2017	Midlands Province	Gokwe South District	Kamhororo	Kamhororo	-17.7843	28.6264	20	0.95	1	1	1	24.7	23.9	None	None
Zimbabwe	100	2017	Midlands Province	Gokwe South District	Kamhororo	Kamhororo	-17.7843	28.6264	19	1	1	1	1	24.7	23.9	None	None
Zimbabwe	200	2017	Midlands Province	Gokwe South District	Kamhororo	Kamhororo	-17.7843	28.6264	15	0.4	1	1	1	24.7	23.9	None	None
Nigeria	50	2018	Ebonyi State	Ezza North LGA	Azuda Village	Azuda Village	6.2829	7.9811	100	0.33	0.98	1	1	25.8	25.8	25.8	25.8
Nigeria	12.5	2018	Ebonyi State	Izzi LGA	Ndiechi Onuebonyi Village	Ndiechi Onuebonyi Village	6.3336	8.2748	100	0.57	0.91	0.98	0.99	28.7	28.7	28.7	28.7
Nigeria	100	2018	Ebonyi State	Izzi LGA	Ndiechi Onuebonyi Village	Ndiechi Onuebonyi Village	6.3336	8.2748	100	0.23	0.95	1	1	26	26	26	26
Nigeria	25	2018	Ebonyi State	Ohaukwu LGA	Ezzangbo Village	Ezzangbo Village	6.4725	8.0029	100	0.13	0.98	1	1	25.6	25.6	25.6	25.6
Nigeria	200	2018	Ebonyi State	Ohaukwu LGA	Ezzangbo Village	Ezzangbo Village	6.4725	8.0029	100	0.67	1	1	1	27.2	27.2	27.2	27.2
Nigeria	12.5	2018	Nasarawa State	Doma LGA	Alagye Village	Alagye Village	8.4009	8.3581	100	0.49	0.67	0.82	0.91	27.1	25.9	26.1	26.1
Nigeria	25	2018	Nasarawa State	Doma LGA	Alagye Village	Alagye Village	8.4009	8.3581	100	0.65	0.81	0.95	0.98	27.1	25.9	26.1	26.1
Nigeria	50	2018	Nasarawa State	Doma LGA	Alagye Village	Alagye Village	8.4009	8.3581	100	0.82	0.95	1	1	27.8	25.9	27.1	27.1
Nigeria	100	2018	Nasarawa State	Doma LGA	Alagye Village	Alagye Village	8.4009	8.3581	100	0.81	0.95	1	1	26.1	25.3	25.7	25.7
Nigeria	200	2018	Nasarawa State	Doma LGA	Alagye Village	Alagye Village	8.4009	8.3581	100	0.77	0.9	1	1	27.5	26.8	27	27
Nigeria	12.5	2018	Oyo State	Oluyole LGA	Odo-ona Village	Odo-ona Village	7.2059	3.8655	100	0.6	0.4	0.43	0.45	26.4	25.7	26.4	25.7
Nigeria	25	2018	Oyo State	Oluyole LGA	Odo-ona Village	Odo-ona Village	7.2059	3.8655	100	0.73	0.8	0.9	0.93	26.4	25.7	26.4	25.7
Nigeria	50	2018	Oyo State	Oluyole LGA	Odo-ona Village	Odo-ona Village	7.2059	3.8655	100	0.78	0.88	1	1	26.4	25.7	26.4	25.7
Nigeria	100	2018	Oyo State	Oluyole LGA	Odo-ona Village	Odo-ona Village	7.2059	3.8655	100	0.85	0.98	1	1	26.4	25.7	26.4	25.7
Nigeria	200	2018	Oyo State	Oluyole LGA	Odo-ona Village	Odo-ona Village	7.2059	3.8655	100	0.95	1	1	1	26.4	25.7	26.4	25.7
Senegal	12.5	2018	Dakar	Mbao	Zac Mbao	Cité Sonatel	14.7423	-17.3344	96	0	0.09375	0.15625	0.177083	28	26.6	26.9	24.8
Senegal	25	2018	Dakar	Mbao	Zac Mbao	Cité Sonatel	14.7423	-17.3344	95	0.0210526	0.484211	0.621053	0.694737	28	26.6	26.9	24.8
Senegal	50	2018	Dakar	Mbao	Zac Mbao	Cité Sonatel	14.7423	-17.3344	103	0	0.495146	0.708738	0.76699	28	26.6	26.9	24.8
Senegal	100	2018	Dakar	Mbao	Zac Mbao	Cité Sonatel	14.7423	-17.3344	109	0	0.623853	0.880734	0.954128	28	26.6	26.9	24.8
Senegal	200	2018	Dakar	Mbao	Zac Mbao	Cité Sonatel	14.7423	-17.3344	111	0.00900901	0.846847	0.90991	0.927928	26.9	26.4	26.1	26.4
Senegal	12.5	2018	Kaffrine	Koungheul	Koungheul	Koungheul	13.988108°	-14.681809°	101	0	0.623762	0.861386	0.960396	26.2	25.8	26.9	25.8
Senegal	25	2018	Kaffrine	Koungheul	Koungheul	Koungheul	13.988108°	-14.681809°	113	0	0.79646	0.876106	0.946903	26.2	25.8	26.9	25.8
Senegal	50	2018	Kaffrine	Koungheul	Koungheul	Koungheul	13.988108°	-14.681809°	98	0	0.938776	0.979592	0.989796	26.2	25.8	26.9	25.8
Senegal	100	2018	Kaffrine	Koungheul	Koungheul	Koungheul	13.988108°	-14.681809°	108	0	0.898148	0.953704	1	26.2	25.8	26.9	25.8
Senegal	200	2018	Kaffrine	Koungheul	Koungheul	Koungheul	13.988108°	-14.681809°	104	0	0.980769	1	1	26.2	25.8	26.9	25.8
Senegal	12.5	2018	Tambacounda	Dianké Makha	Dianké Makha	Dianké Makha	N 13°40′27″	W 12°39′30″	104	0	0.7884	0.8558	0.9134	26.2	25.8	25.5	24.8
Senegal	25	2018	Tambacounda	Dianké Makha	Dianké Makha	Dianké Makha	N 13°40′27″	W 12°39′30″	126	0	0.8333	0.8731	0.9127	26.2	25.8	25.5	24.8
Senegal	50	2018	Tambacounda	Dianké Makha	Dianké Makha	Dianké Makha	N 13°40′27″	W 12°39′30″	112	0	0.7232	0.866	0.9465	25.5	25.1	25.6	25.2
Senegal	100	2018	Tambacounda	Dianké Makha	Dianké Makha	Dianké Makha	N 13°40′27″	W 12°39′30″	115	0	0.7913	0.913	0.913	25.5	25.1	25.6	25.2
Senegal	200	2018	Tambacounda	Dianké Makha	Dianké Makha	Dianké Makha	N 13°40′27″	W 12°39′30″	111	0	0.946	0.9819	1	25.5	25.1	25.6	25.2
Kenya	12.5	2017	Rongo	Rongo	Rongo	Rongo	NA	NA	14	0	0.7639	0.7639	0.7639	None	None	None	None
Kenya	25	2017	Rongo	Rongo	Rongo	Rongo	NA	NA	18	0	0.9444	0.9444	0.9444	None	None	None	None
Kenya	50	2017	Rongo	Rongo	Rongo	Rongo	NA	NA	7	0.28571	1	1	1	None	None	None	None
Kenya	100	2017	Rongo	Rongo	Rongo	Rongo	NA	NA	4	0.25	1	1	1	None	None	None	None
Kenya	200	2017	Rongo	Rongo	Rongo	Rongo	NA	NA	12	0	0.916667	0.916667	0.916667	None	None	None	None
Kenya	12.5	2017	Imbo	Imbo	Imbo	Imbo	NA	NA	47	0.106383	0.6867	0.7519	0.7655	None	None	None	None
Kenya	25	2017	Imbo	Imbo	Imbo	Imbo	NA	NA	50	0.12	0.9122	0.9122	0.9122	None	None	None	None
Kenya	50	2017	Imbo	Imbo	Imbo	Imbo	NA	NA	46	0	0.9315	0.944	0.944	None	None	None	None
Kenya	100	2017	Imbo	Imbo	Imbo	Imbo	NA	NA	43	0.069767	1	1	1	None	None	None	None
Kenya	200	2017	Imbo	Imbo	Imbo	Imbo	NA	NA	44	0.06818	0.97727	1	1	None	None	None	None
Ethiopia	12.5	2017	Oromia	Adama Zuria	NA	Sodere	NA	NA	100	0	0.01	0.01	0.03	None	None	None	None
Ethiopia	25	2017	Oromia	Adama Zuria	NA	Sodere	NA	NA	100	0	0.3	0.36	0.4	None	None	None	None
Ethiopia	50	2017	Oromia	Adama Zuria	NA	Sodere	NA	NA	100	0	0.64	0.78	0.86	None	None	None	None
Ethiopia	100	2017	Oromia	Adama Zuria	NA	Sodere	NA	NA	100	0	0.73	0.85	0.89	None	None	None	None
Ethiopia	200	2018	Oromia	Adama Zuria	NA	Sodere	NA	NA	100	0	0.87	0.93	0.96	None	None	None	None
Madagascar	12.5 µg	2011	Amoron'i Mania Region	Ambatofinandrahana District		Ambatofinandrahana	-20.331	46.4813	100			NR	1
Madagascar	12.5 µg	2011	Amoron'i Mania Region	Ambatofinandrahana District		Ambatofinandrahana	-20.331	46.4813	100			NR	1
Madagascar	12.5 µg	2011	Amoron'i Mania Region	Ambatofinandrahana District		Ambatofinandrahana	-20.331	46.4813	100			NR	0.99
Madagascar	12.5 µg	2011	Amoron'i Mania Region	Ambatofinandrahana District		Ambatofinandrahana	-20.331	46.4813	100			NR	0.97
Madagascar	12.5 µg	2011	Androy Region	Ambovombe-Androy District		Amboasary	-25.0333	46.3833	100			NR	0.92
Madagascar	12.5 µg	2011	Androy Region	Ambovombe-Androy District		Amboasary	-25.0333	46.3833	103			NR	1
Madagascar	12.5 µg	2011	Androy Region	Ambovombe-Androy District		Amboasary	-25.0333	46.3833	100			NR	0.95
Madagascar	12.5 µg	2011	Androy Region	Ambovombe-Androy District		Amboasary	-25.0333	46.3833	101			NR	1
Madagascar	12.5 µg	2011	Analamanga Region	Ankazobe District		Ankazobe	-18.3172	47.1161	100			NR	0.96
Madagascar	12.5 µg	2011	Analamanga Region	Ankazobe District		Ankazobe	-18.3172	47.1161	100			NR	1
Madagascar	12.5 µg	2011	Vakinankaratra Region	Betafo District		Betafo	-19.8333	46.85	100			NR	1
Madagascar	12.5 µg	2011	Vakinankaratra Region	Betafo District		Betafo	-19.8333	46.85	100			NR	1
Madagascar	12.5 µg	2011	Vakinankaratra Region	Betafo District		Betafo	-19.8333	46.85	100			NR	1
Madagascar	12.5 µg	2011	Vakinankaratra Region	Betafo District		Betafo	-19.8333	46.85	100			NR	1
Ethiopia	12.5 µg	2012	Oromia Region	Arsi Zone		Ilu Gelan	8	39	150			NR	0.97
Madagascar	12.5 µg	2012	Diana Region	Ambilobe District		Ambilobe	-13.2	49.05	100			NR	1
Madagascar	12.5 µg	2012	Diana Region	Ambilobe District		Ambilobe	-13.2	49.05	100			NR	1
Madagascar	12.5 µg	2012	Androy Region	Ambovombe-Androy District		Amboasary	-25.0333	46.3833	101			NR	1
Madagascar	12.5 µg	2012	Anosy Region	Amboasary Sud District		Ambovombe	-25.1783	46.0872	200			NR	1
Madagascar	12.5 µg	2012	Anosy Region	Amboasary Sud District		Ambovombe	-25.1783	46.0872	100			NR	0.99
Madagascar	100 µg	2012	Anosy Region	Amboasary Sud District		Ambovombe	-25.1783	46.0872	100			NR	1
Madagascar	50 µg	2012	Anosy Region	Amboasary Sud District		Ambovombe	-25.1783	46.0872	200			NR	0.99
Madagascar	12.5 µg	2012	Anosy Region	Amboasary Sud District		Ambovombe	-25.1783	46.0872	200			NR	1
Madagascar	12.5 µg	2012	Anosy Region	Amboasary Sud District		Ambovombe	-25.1783	46.0872	200			NR	0.985
Madagascar	12.5 µg	2012	Anosy Region	Amboasary Sud District		Ambovombe	-25.1783	46.0872	100			NR	0.99
Madagascar	12.5 µg	2012	Analamanga Region	Ankazobe District		Ankazobe	-18.3172	47.1161	100			NR	1
Madagascar	12.5 µg	2012	Anosy Region	Amboasary Sud District		Bekily	-23.6	46.0167	200			NR	1
Madagascar	12.5 µg	2012	Anosy Region	Amboasary Sud District		Bekily	-23.6	46.0167	200			NR	1
Madagascar	100 µg	2012	Anosy Region	Amboasary Sud District		Bekily	-23.6	46.0167	200			NR	0.99
Madagascar	50 µg	2012	Anosy Region	Amboasary Sud District		Bekily	-23.6	46.0167	200			NR	0.94
Madagascar	12.5 µg	2012	Anosy Region	Amboasary Sud District		Bekily	-23.6	46.0167	200			NR	1
Madagascar	12.5 µg	2012	Anosy Region	Amboasary Sud District		Bekily	-23.6	46.0167	200			NR	1
Madagascar	12.5 µg	2012	Anosy Region	Amboasary Sud District		Bekily	-23.6	46.0167	200			NR	1
Madagascar	12.5 µg	2012	Atsinanana Region	Brickaville District		Brickaville	-18.8197	49.0565	100			NR	1
Madagascar	12.5 µg	2012	Atsinanana Region	Brickaville District		Brickaville	-18.8197	49.0565	100			NR	1
Madagascar	12.5 µg	2012	Anosy Region	TÃ´lanaro District		Fort Dauphin	-25.0325	46.983	101			NR	0.99
Madagascar	12.5 µg	2012	Anosy Region	TÃ´lanaro District		Fort Dauphin	-25.0325	46.983	100			NR	1
Madagascar	12.5 µg	2012	Betsiboka Region	Tsaratanana District		Tsaratanana	-16.7969	47.6514	100			NR	1
Madagascar	12.5 µg	2012	Betsiboka Region	Tsaratanana District		Tsaratanana	-16.7969	47.6514	100			NR	0.97
Nigeria	12.5 µg	2012	Katsina State	Dan Musa		Nasawara	12.2242	7.33611	100			30mins	1
Nigeria	50 µg	2012	Katsina State	Dan Musa		Nasawara	12.2242	7.33611	100			30mins	1
Nigeria	12.5 µg	2012	Katsina State	Dan Musa		Nasawara	12.2242	7.33611	100			30mins	0.89
Nigeria	12.5 µg	2012	Katsina State	Dan Musa		Nasawara	12.2242	7.33611	100			30mins	0.94
Nigeria	12.5 µg	2012	Katsina State	Dan Musa		Nasawara	12.2242	7.33611	100			30mins	0.97
Ethiopia	12.5 µg	2013	Oromia Region	West Wollega		Nejo	9.5	35.5	NR			30mins	1
Ethiopia	12.5 µg	2013	Oromia Region	West Wollega		Nejo	9.5	35.5	NR			30mins	0.89
Ethiopia	20 µg	2013	Oromia Region	West Wollega		Nejo	9.5	35.5	NR			30mins	0.075
Ethiopia	12.5 µg	2013	Oromia Region	West Wollega		Nejo	9.5	35.5	NR			30mins	0.72
Ethiopia	12.5 µg	2013	Oromia Region	West Wollega		Nejo	9.5	35.5	NR			30mins	0.87
Ethiopia	12.5 µg	2013	Oromia Region	West Wollega		Nejo	9.5	35.5	NR			30mins	0.9
Ethiopia	12.5 µg	2013	Oromia Region	East Wollega		Merti	9.5	36.9833	NR			30mins	1
Ethiopia	12.5 µg	2013	Oromia Region	East Wollega		Merti	9.5	36.9833	NR			30mins	0.7
Ethiopia	20 µg	2013	Oromia Region	East Wollega		Merti	9.5	36.9833	NR			30mins	0.75
Ethiopia	12.5 µg	2013	Oromia Region	East Wollega		Merti	9.5	36.9833	NR			30mins	0.955
Ethiopia	12.5 µg	2013	Oromia Region	East Wollega		Merti	9.5	36.9833	NR			30mins	0.91
Ethiopia	12.5 µg	2013	Oromia Region	East Wollega		Merti	9.5	36.9833	NR			30mins	0.967
Ethiopia	12.5 µg	2013	Oromia Region	Jimma Zone		Omo Nada	7.63333	37.25	NR			30mins	0.75
Ethiopia	12.5 µg	2013	Oromia Region	Jimma Zone		Omo Nada	7.63333	37.25	NR			30mins	0.163
Ethiopia	20 µg	2013	Oromia Region	Jimma Zone		Omo Nada	7.63333	37.25	NR			30mins	0.212
Ethiopia	12.5 µg	2013	Oromia Region	Jimma Zone		Omo Nada	7.63333	37.25	NR			30mins	0.938
Ethiopia	12.5 µg	2013	Oromia Region	Jimma Zone		Omo Nada	7.63333	37.25	NR			30mins	0.925
Ethiopia	12.5 µg	2013	Oromia Region	Jimma Zone		Omo Nada	7.63333	37.25	NR			30mins	0.948
Ethiopia	12.5 µg	2013	Oromia Region	West Hararghe Zone		Miesso	9.23037	40.755	NR			30mins	1
Ethiopia	12.5 µg	2013	Oromia Region	West Hararghe Zone		Miesso	9.23037	40.755	NR			30mins	0.94
Ethiopia	20 µg	2013	Oromia Region	West Hararghe Zone		Miesso	9.23037	40.755	NR			30mins	0.25
Ethiopia	12.5 µg	2013	Oromia Region	West Hararghe Zone		Miesso	9.23037	40.755	NR			30mins	1
Ethiopia	12.5 µg	2013	Oromia Region	West Hararghe Zone		Miesso	9.23037	40.755	NR			30mins	1
Ethiopia	12.5 µg	2013	Oromia Region	West Hararghe Zone		Miesso	9.23037	40.755	NR			30mins	1
Ethiopia	12.5 µg	2013	Oromia Region			Gobu-Seyo	9.23307	36.9333	NR			30mins	1
Ethiopia	12.5 µg	2013	Oromia Region			Gobu-Seyo	9.23307	36.9333	NR			30mins	0.08
Ethiopia	20 µg	2013	Oromia Region			Gobu-Seyo	9.23307	36.9333	NR			30mins	0.04
Ethiopia	12.5 µg	2013	Oromia Region			Gobu-Seyo	9.23307	36.9333	NR			30mins	0.758
Ethiopia	12.5 µg	2013	Oromia Region			Gobu-Seyo	9.23307	36.9333	NR			30mins	0.485
Ethiopia	12.5 µg	2013	Oromia Region			Gobu-Seyo	9.23307	36.9333	NR			30mins	0.979
Ethiopia	12.5 µg	2013	Oromia Region	Borena Zone		Tulla	4.30274	38.4834	NR			30mins	1
Ethiopia	12.5 µg	2013	Oromia Region	Borena Zone		Tulla	4.30274	38.4834	NR			30mins	0.86
Ethiopia	20 µg	2013	Oromia Region	Borena Zone		Tulla	4.30274	38.4834	NR			30mins	0
Ethiopia	12.5 µg	2013	Oromia Region	Borena Zone		Tulla	4.30274	38.4834	NR			30mins	0.86
Ethiopia	12.5 µg	2013	Oromia Region	Borena Zone		Tulla	4.30274	38.4834	NR			30mins	0.91
Ethiopia	12.5 µg	2013	Oromia Region	Borena Zone		Tulla	4.30274	38.4834	NR			30mins	0.95
Ethiopia	12.5 µg	2013	Oromia Region	East Shewa Zone		Adama	8.53996	39.272	NR			30mins	1
Ethiopia	12.5 µg	2013	Oromia Region	East Shewa Zone		Adama	8.53996	39.272	NR			30mins	0.821
Ethiopia	20 µg	2013	Oromia Region	East Shewa Zone		Adama	8.53996	39.272	NR			30mins	0.075
Ethiopia	12.5 µg	2013	Oromia Region	East Shewa Zone		Adama	8.53996	39.272	NR			30mins	0.923
Ethiopia	12.5 µg	2013	Oromia Region	East Shewa Zone		Adama	8.53996	39.272	NR			30mins	0.989
Ethiopia	12.5 µg	2013	Oromia Region	East Shewa Zone		Adama	8.53996	39.272	NR			30mins	0.967
Ethiopia	12.5 µg	2013	Amhara Region	North Gonder Zone		Metema	12.9547	36.1553	NR			30mins	1
Ethiopia	12.5 µg	2013	Amhara Region	North Gonder Zone		Metema	12.9547	36.1553	NR			30mins	1
Ethiopia	20 µg	2013	Amhara Region	North Gonder Zone		Metema	12.9547	36.1553	NR			30mins	0.917
Ethiopia	12.5 µg	2013	Amhara Region	North Gonder Zone		Metema	12.9547	36.1553	NR			30mins	0.929
Ethiopia	12.5 µg	2013	Amhara Region	North Gonder Zone		Metema	12.9547	36.1553	NR			30mins	0.794
Ethiopia	12.5 µg	2013	Amhara Region	North Gonder Zone		Metema	12.9547	36.1553	NR			30mins	0.94
Ethiopia	12.5 µg	2013	Amhara Region	West Gojam		Jabi Tehnan	10.6727	37.2176	NR			30mins	1
Ethiopia	12.5 µg	2013	Amhara Region	West Gojam		Jabi Tehnan	10.6727	37.2176	NR			30mins	0.99
Ethiopia	20 µg	2013	Amhara Region	West Gojam		Jabi Tehnan	10.6727	37.2176	NR			30mins	0.77
Ethiopia	12.5 µg	2013	Amhara Region	West Gojam		Jabi Tehnan	10.6727	37.2176	NR			30mins	0.11
Ethiopia	12.5 µg	2013	Amhara Region	West Gojam		Jabi Tehnan	10.6727	37.2176	NR			30mins	0.04
Ethiopia	12.5 µg	2013	Amhara Region	West Gojam		Jabi Tehnan	10.6727	37.2176	NR			30mins	0.39
Ethiopia	12.5 µg	2013	Amhara Region	South Gonder		Ankasha	11.3481	37.9784	NR			30mins	1
Ethiopia	12.5 µg	2013	Amhara Region	South Gonder		Ankasha	11.3481	37.9784	NR			30mins	0.24
Ethiopia	20 µg	2013	Amhara Region	South Gonder		Ankasha	11.3481	37.9784	NR			30mins	1
Ethiopia	12.5 µg	2013	Amhara Region	South Gonder		Ankasha	11.3481	37.9784	NR			30mins	1
Ethiopia	12.5 µg	2013	Amhara Region	South Gonder		Ankasha	11.3481	37.9784	NR			30mins	0
Ethiopia	12.5 µg	2013	Amhara Region	South Gonder		Ankasha	11.3481	37.9784	NR			30mins	0
Ethiopia	12.5 µg	2013	Amhara Region	South Gonder		Jile-Tumuga	11.3481	37.9784	NR			30mins	0.969
Ethiopia	12.5 µg	2013	Amhara Region	South Gonder		Jile-Tumuga	11.3481	37.9784	NR			30mins	0.965
Ethiopia	20 µg	2013	Amhara Region	South Gonder		Jile-Tumuga	11.3481	37.9784	NR			30mins	0.979
Ethiopia	12.5 µg	2013	Amhara Region	South Gonder		Jile-Tumuga	11.3481	37.9784	NR			30mins	1
Ethiopia	12.5 µg	2013	Amhara Region	South Gonder		Jile-Tumuga	11.3481	37.9784	NR			30mins	0.717
Ethiopia	12.5 µg	2013	Amhara Region	South Gonder		Jile-Tumuga	11.3481	37.9784	NR			30mins	0.976
Ethiopia	12.5 µg	2013	Amhara Region			Kalu	10.8333	40	NR			30mins	1
Ethiopia	12.5 µg	2013	Amhara Region			Kalu	10.8333	40	NR			30mins	0.89
Ethiopia	20 µg	2013	Amhara Region			Kalu	10.8333	40	NR			30mins	0.75
Ethiopia	12.5 µg	2013	Amhara Region			Kalu	10.8333	40	NR			30mins	1
Ethiopia	12.5 µg	2013	Amhara Region			Kalu	10.8333	40	NR			30mins	0.82
Ethiopia	12.5 µg	2013	Amhara Region			Kalu	10.8333	40	NR			30mins	0.86
Ethiopia	12.5 µg	2013	Benishangul-Gumuz Region	Asosa		Bambasi	9.75	34.7333	NR			30mins	1
Ethiopia	12.5 µg	2013	Benishangul-Gumuz Region	Asosa		Bambasi	9.75	34.7333	NR			30mins	0.355
Ethiopia	20 µg	2013	Benishangul-Gumuz Region	Asosa		Bambasi	9.75	34.7333	NR			30mins	0.495
Ethiopia	12.5 µg	2013	Benishangul-Gumuz Region	Asosa		Bambasi	9.75	34.7333	NR			30mins	0.319
Ethiopia	12.5 µg	2013	Benishangul-Gumuz Region	Asosa		Bambasi	9.75	34.7333	NR			30mins	0.415
Ethiopia	12.5 µg	2013	Benishangul-Gumuz Region	Asosa		Bambasi	9.75	34.7333	NR			30mins	0.612
Ethiopia	12.5 µg	2013	Benishangul-Gumuz Region	Metekel Zone		Dangur	11.3667	35.95	NR			30mins	1
Ethiopia	12.5 µg	2013	Benishangul-Gumuz Region	Metekel Zone		Dangur	11.3667	35.95	NR			30mins	0.394
Ethiopia	20 µg	2013	Benishangul-Gumuz Region	Metekel Zone		Dangur	11.3667	35.95	NR			30mins	0.022
Ethiopia	12.5 µg	2013	Benishangul-Gumuz Region	Metekel Zone		Dangur	11.3667	35.95	NR			30mins	0.47
Ethiopia	12.5 µg	2013	Benishangul-Gumuz Region	Metekel Zone		Dangur	11.3667	35.95	NR			30mins	0.2
Ethiopia	12.5 µg	2013	Benishangul-Gumuz Region	Metekel Zone		Dangur	11.3667	35.95	NR			30mins	0.58
Ethiopia	12.5 µg	2013	Oromia Region	Illubabora Zone	Chewaka	Chewaka	8.45	36.15	NR			30mins	1
Ethiopia	12.5 µg	2013	Oromia Region	Illubabora Zone	Chewaka	Chewaka	8.45	36.15	NR			30mins	0.98
Ethiopia	20 µg	2013	Oromia Region	Illubabora Zone	Chewaka	Chewaka	8.45	36.15	NR			30mins	0.81
Ethiopia	12.5 µg	2013	Oromia Region	Illubabora Zone	Chewaka	Chewaka	8.45	36.15	NR			30mins	0
Ethiopia	12.5 µg	2013	Oromia Region	Illubabora Zone	Chewaka	Chewaka	8.45	36.15	NR			30mins	1
Ethiopia	12.5 µg	2013	Oromia Region	Illubabora Zone	Chewaka	Chewaka	8.45	36.15	NR			30mins	1
Ethiopia	12.5 µg	2013	Oromia Region	East Shewa Zone		Lume	8.63333	39.1167	NR			30mins	1
Ethiopia	12.5 µg	2013	Oromia Region	East Shewa Zone		Lume	8.63333	39.1167	NR			30mins	0.803
Ethiopia	12.5 µg	2013	Oromia Region	East Shewa Zone		Lume	8.63333	39.1167	NR			30mins	0.804
Ethiopia	12.5 µg	2013	Oromia Region	East Shewa Zone		Lume	8.63333	39.1167	NR			30mins	0.809
Ethiopia	12.5 µg	2013	Oromia Region	East Shewa Zone		Lume	8.63333	39.1167	NR			30mins	0.837
Ethiopia	12.5 µg	2013	Tigray Region	Central Tigray		Tigray	14.1667	38.8333	NR			30mins	0.975
Ethiopia	12.5 µg	2013	Tigray Region	Central Tigray		Kola-Temben	13.6183	39.0017	NR			30mins	1
Ethiopia	12.5 µg	2013	Tigray Region	Central Tigray		Kola-Temben	13.6183	39.0017	NR			30mins	0.75
Ethiopia	20 µg	2013	Tigray Region	Central Tigray		Kola-Temben	13.6183	39.0017	NR			30mins	0
Ethiopia	12.5 µg	2013	Tigray Region	Central Tigray		Kola-Temben	13.6183	39.0017	NR			30mins	1
Ethiopia	12.5 µg	2013	Tigray Region	Central Tigray		Kola-Temben	13.6183	39.0017	NR			30mins	1
Ethiopia	12.5 µg	2013	Tigray Region	South Tigray		Raya-Azebo	12.6667	39.75	NR			30mins	1
Ethiopia	12.5 µg	2013	Tigray Region	South Tigray		Raya-Azebo	12.6667	39.75	NR			30mins	0.9
Ethiopia	20 µg	2013	Tigray Region	South Tigray		Raya-Azebo	12.6667	39.75	NR			30mins	0.95
Ethiopia	12.5 µg	2013	Tigray Region	South Tigray		Raya-Azebo	12.6667	39.75	NR			30mins	1
Ethiopia	12.5 µg	2013	Tigray Region	South Tigray		Raya-Azebo	12.6667	39.75	NR			30mins	1
Ethiopia	12.5 µg	2013	Tigray Region	South Tigray		Raya-Azebo	12.6667	39.75	NR			30mins	1
Madagascar	12.5 µg	2013	Amoron'i Mania Region	Ambatofinandrahana District		Ambatofinandrahana	-20.331	46.4813	100			NR	0.97
Madagascar	12.5 µg	2013	Amoron'i Mania Region	Ambatofinandrahana District		Ambatofinandrahana	-20.331	46.4813	100			NR	1
Madagascar	12.5 µg	2013	Androy Region	Ambovombe-Androy District		Amboasary	-25.0333	46.3833	100			NR	0.99
Madagascar	12.5 µg	2013	Androy Region	Ambovombe-Androy District		Amboasary	-25.0333	46.3833	100			NR	1
Madagascar	12.5 µg	2013	Analamanga Region	Ankazobe District		Ankazobe	-18.3172	47.1161	100			NR	1
Madagascar	12.5 µg	2013	Analamanga Region	Ankazobe District		Ankazobe	-18.3172	47.1161	100			NR	1
Madagascar	12.5 µg	2013	Amoron'i Mania Region	Ambositra District		Antoetra	-20.7667	47.3333	100			NR	1
Madagascar	12.5 µg	2013	Amoron'i Mania Region	Ambositra District		Antoetra	-20.7667	47.3333	100			NR	1
Madagascar	12.5 µg	2013	Vakinankaratra Region	Betafo District		Betafo	-19.8333	46.85	100			NR	0.82
Madagascar	12.5 µg	2013	Vakinankaratra Region	Betafo District		Betafo	-19.8333	46.85	100			NR	1
Madagascar	12.5 µg	2013	Atsinanana Region	Brickaville District		Brickaville	-18.8197	49.0565	100			NR	0.84
Madagascar	12.5 µg	2013	Atsinanana Region	Brickaville District		Brickaville	-18.8197	49.0565	100			NR	1
Madagascar	12.5 µg	2013	Anosy Region	TÃ´lanaro District		Fort Dauphin	-25.0325	46.983	100			NR	0.95
Nigeria	12.5 µg	2013	Nasarawa State	Lafia		Nasawara	8.49154	8.51512	100			30mins	0.963
Nigeria	100 µg	2013	Nasarawa State	Lafia		Nasawara	8.49154	8.51512	NR			30mins	0.25
Nigeria	20 µg	2013	Nasarawa State	Lafia		Nasawara	8.49154	8.51512	NR			30mins	0.975
Nigeria	12.5 µg	2013	Nasarawa State	Lafia		Nasawara	8.49154	8.51512	NR			30mins	0.688
Nigeria	12.5 µg	2013	Nasarawa State	Lafia		Nasawara	8.49154	8.51512	NR			30mins	0.15
Nigeria	12.5 µg	2013	Nasarawa State	Lafia		Nasawara	8.49154	8.51512	NR			30mins	0.725
Madagascar	12.5 µg	2014	Amoron'i Mania Region	Ambatofinandrahana District		Ambatofinandrahana	-20.331	46.4813	100			NR	0.89
Madagascar	12.5 µg	2014	Androy Region	Ambovombe-Androy District		Amboasary	-25.0333	46.3833	100			NR	0.96
Madagascar	12.5 µg	2014	Haute Matsiatra Region	Fianarantsoa District		Ambohimahasoa	-21.75	47.1517	100			NR	1
Madagascar	12.5 µg	2014	Amoron'i Mania Region	Ambositra District		Ambositra	-20.5303	47.2433	100			NR	1
Madagascar	12.5 µg	2014	Anosy Region	Amboasary Sud District		Ambovombe	-25.1783	46.0872	100			NR	0.99
Madagascar	12.5 µg	2014	Atsimo-Andrefana Region	Ampanihy District		Ampanihy	-24.6936	44.7456	100			NR	0.95
Madagascar	12.5 µg	2014	Analamanga Region	Ankazobe District		Ankazobe	-18.3172	47.1161	100			NR	1
Madagascar	12.5 µg	2014	Anosy Region	Amboasary Sud District		Bekily	-23.6	46.0167	100			NR	0.95
Madagascar	12.5 µg	2014	Vakinankaratra Region	Betafo District		Betafo	-19.8333	46.85	100			NR	0.97
Mali	10X	2014	Koulikoro Region			Koulikoro	12.8667	-7.56666	NR			NR	0.4
Mali	10X	2014	Bamako District	Bamako Cercle		Bamako	12.65	-7.99986	NR			NR	0.81
Mali	10X	2014	SÃ©gou Region			Bla	12.95	-5.75	NR			NR	0.73
Mali	10X	2014	SÃ©gou Region			Baroueli	13.0683	-6.82792	NR			NR	0.86
Mali	10X	2014	SÃ©gou Region			Niono	14.2235	-5.97646	NR			NR	0.95
Mali	10X	2014	Sikasso Region	Yanfolila Cercle		Yanfolila/Selingue	10.9978	-8.00582	NR			NR	0.87
Mali	10X	2014	Sikasso Region	Bougouni Cercle		Bougouni	11.4167	-7.48332	NR			NR	0.51
Mali	10X	2014	Sikasso Region	Kadiolo Cercle		Kadiolo	10.5571	-5.75997	NR			NR	0.64
Mali	10X	2014	Mopti Region			Djenne	13.9062	-4.55465	NR			NR	0.94
Mali	10X	2014	Mopti Region			Bandiagara	14.343	-3.606	NR			NR	0.19
Mali	10X	2014	Mopti Region			Bankass	14.0785	-3.51826	NR			NR	0.8
Mali	10X	2014	Koulikoro Region			Koulikoro	12.8667	-7.56666	NR			NR	0.77
Mali	10X	2014	Bamako District	Bamako Cercle		Bamako	12.65	-7.99986	NR			NR	0.87
Mali	10X	2014	SÃ©gou Region			Bla	12.95	-5.75	NR			NR	0.91
Mali	10X	2014	SÃ©gou Region			Baroueli	13.0683	-6.82792	NR			NR	1
Mali	10X	2014	SÃ©gou Region			Niono	14.2235	-5.97646	NR			NR	0.49
Mali	10X	2014	Sikasso Region	Yanfolila Cercle		Yanfolila/Selingue	10.9978	-8.00582	NR			NR	0.67
Mali	10X	2014	Sikasso Region	Bougouni Cercle		Bougouni	11.4167	-7.48332	NR			NR	0.68
Mali	10X	2014	Sikasso Region	Kadiolo Cercle		Kadiolo	10.5571	-5.75997	NR			NR	0.61
Mali	10X	2014	Mopti Region			Djenne	13.9062	-4.55465	NR			NR	1
Mali	10X	2014	Mopti Region			Bandiagara	14.343	-3.606	NR			NR	0.93
Mali	10X	2014	Mopti Region			Bankass	14.0785	-3.51826	NR			NR	0.86
Nigeria	0.0005	2014	Plateau State	Pankshin		Plateau	9.156	9.53	100			24hrs	0.85
Nigeria	0.001	2014	Plateau State	Pankshin		Plateau	9.156	9.53	100			24hrs	1
Nigeria	0.04	2014	Plateau State	Pankshin		Plateau	9.156	9.53	100			24hrs	0.12
Nigeria	0.0075	2014	Plateau State	Pankshin		Plateau	9.156	9.53	100			24hrs	0.05
Nigeria	0.0005	2014	Plateau State	Pankshin		Plateau	9.156	9.53	100			24hrs	0.81
Nigeria	0.0005	2014	Plateau State	Pankshin		Plateau	9.156	9.53	100			24hrs	0.89
Nigeria	0.0005	2014	Jigawa State	Kaugama		Jigawa	12.446	9.7233	90			24hrs	0.63
Nigeria	0.001	2014	Jigawa State	Kaugama		Jigawa	12.446	9.7233	100			24hrs	1
Nigeria	0.04	2014	Jigawa State	Kaugama		Jigawa	12.446	9.7233	91			24hrs	0.41
Nigeria	0.0005	2014	Jigawa State	Kaugama		Jigawa	12.446	9.7233	93			24hrs	0.82
Nigeria	0.0005	2014	Jigawa State	Kaugama		Jigawa	12.446	9.7233	101			24hrs	0.89
Nigeria	0.001	2014	Jigawa State	Kaugama		Jigawa	12.446	9.7233	100			24hrs	1
Nigeria	0.0005	2014	Rivers State	Obio-Akpor		Rivers	4.8788	7.0527	80			24hrs	0.92
Nigeria	0.001	2014	Rivers State	Obio-Akpor		Rivers	4.8788	7.0527	80			24hrs	1
Nigeria	0.04	2014	Rivers State	Obio-Akpor		Rivers	4.8788	7.0527	80			24hrs	0
Nigeria	0.0075	2014	Rivers State	Obio-Akpor		Rivers	4.8788	7.0527	80			24hrs	0.425
Nigeria	0.0005	2014	Rivers State	Obio-Akpor		Rivers	4.8788	7.0527	80			24hrs	0.625
Nigeria	0.0005	2014	Rivers State	Obio-Akpor		Rivers	4.8788	7.0527	80			24hrs	0.825
Nigeria	0.0005	2014	Enugu State	Enugu North		Enugu	6.4525	7.522	52			24hrs	0.73
Nigeria	0.001	2014	Enugu State	Enugu North		Enugu	6.4525	7.522	80			24hrs	1
Nigeria	0.04	2014	Enugu State	Enugu North		Enugu	6.4525	7.522	80			24hrs	0.11
Nigeria	0.0075	2014	Enugu State	Enugu North		Enugu	6.4525	7.522	80			24hrs	0.325
Nigeria	0.0005	2014	Enugu State	Enugu North		Enugu	6.4525	7.522	50			24hrs	0.46
Nigeria	0.0005	2014	Enugu State	Enugu North		Enugu	6.4525	7.522	80			24hrs	0.31
Nigeria	0.0005	2014	Katsina State	Dan Musa		Nasawara	12.2242	7.33611	80			24hrs	0.91
Nigeria	0.04	2014	Katsina State	Dan Musa		Nasawara	12.2242	7.33611	80			24hrs	0.34
Nigeria	0.0075	2014	Katsina State	Dan Musa		Nasawara	12.2242	7.33611	80			24hrs	0.91
Nigeria	0.0005	2014	Katsina State	Dan Musa		Nasawara	12.2242	7.33611	80			24hrs	0.95
Nigeria	0.0005	2014	Katsina State	Dan Musa		Nasawara	12.2242	7.33611	80			24hrs	0.66
Nigeria	0.001	2014	Katsina State	Dan Musa		Nasawara	12.2242	7.33611	80			24hrs	1
Nigeria	0.001	2014	Lagos State	Oshodi-Isolo		Lagos	6.48788	3.29566	100			24hrs	1
Nigeria	0.04	2014	Lagos State	Oshodi-Isolo		Lagos	6.48788	3.29566	100			24hrs	0.48
Nigeria	0.0075	2014	Lagos State	Oshodi-Isolo		Lagos	6.48788	3.29566	100			24hrs	0.6
Nigeria	0.0005	2014	Lagos State	Oshodi-Isolo		Lagos	6.48788	3.29566	100			24hrs	0.85
Ethiopia	1X	2015	Oromia Region	Jimma Zone		Asendabo/Osso Billi	7.77371	37.2313	NR			NR	0.14
Ethiopia	2X	2015	Oromia Region	Jimma Zone		Asendabo/Osso Billi	7.77371	37.2313	NR			NR	0.13
Ethiopia	5X	2015	Oromia Region	Jimma Zone		Asendabo/Osso Billi	7.77371	37.2313	NR			NR	0.42
Ethiopia	10X	2015	Oromia Region	Jimma Zone		Asendabo/Osso Billi	7.77371	37.2313	NR			NR	0.66
Ethiopia	1X	2015	Oromia Region	Jimma Zone		Asendabo/Osso Billi	7.77371	37.2313	NR			NR	0.42
Ethiopia	2X	2015	Oromia Region	Jimma Zone		Asendabo/Osso Billi	7.77371	37.2313	NR			NR	0.67
Ethiopia	5X	2015	Oromia Region	Jimma Zone		Asendabo/Osso Billi	7.77371	37.2313	NR			NR	0.72
Ethiopia	10X	2015	Oromia Region	Jimma Zone		Asendabo/Osso Billi	7.77371	37.2313	NR			NR	0.76
Ethiopia	1X	2015	Oromia Region	Bale Zone		Abedogora	7.546	40.6347	NR			NR	0.76
Ethiopia	2X	2015	Oromia Region	Bale Zone		Abedogora	7.546	40.6347	NR			NR	0.95
Ethiopia	5X	2015	Oromia Region	Bale Zone		Abedogora	7.546	40.6347	NR			NR	0.96
Ethiopia	10X	2015	Oromia Region	Bale Zone		Abedogora	7.546	40.6347	NR			NR	1
Ethiopia	1X	2015	Oromia Region	Bale Zone		Abedogora	7.546	40.6347	NR			NR	0.91
Ethiopia	2X	2015	Oromia Region	Bale Zone		Abedogora	7.546	40.6347	NR			NR	1
Ethiopia	5X	2015	Oromia Region	Bale Zone		Abedogora	7.546	40.6347	NR			NR	1
Ethiopia	10X	2015	Oromia Region	Bale Zone		Abedogora	7.546	40.6347	NR			NR	1
Ethiopia	1X	2015	Oromia Region	East Shewa Zone		Dugda	8.16667	38.8333	NR			NR	0
Ethiopia	2X	2015	Oromia Region	East Shewa Zone		Dugda	8.16667	38.8333	NR			NR	0
Ethiopia	5X	2015	Oromia Region	East Shewa Zone		Dugda	8.16667	38.8333	NR			NR	0.8
Ethiopia	10X	2015	Oromia Region	East Shewa Zone		Dugda	8.16667	38.8333	NR			NR	1
Ethiopia	1X	2015	Oromia Region	East Shewa Zone		Dugda	8.16667	38.8333	NR			NR	0.64
Ethiopia	2X	2015	Oromia Region	East Shewa Zone		Dugda	8.16667	38.8333	NR			NR	0.64
Ethiopia	5X	2015	Oromia Region	East Shewa Zone		Dugda	8.16667	38.8333	NR			NR	0.78
Ethiopia	10X	2015	Oromia Region	East Shewa Zone		Dugda	8.16667	38.8333	NR			NR	0.9
Ethiopia	1X	2015	Oromia Region	East Shewa Zone		Dugda	8.16667	38.8333	NR			NR	1
Ethiopia	2X	2015	Oromia Region	East Shewa Zone		Dugda	8.16667	38.8333	NR			NR	1
Ethiopia	5X	2015	Oromia Region	East Shewa Zone		Dugda	8.16667	38.8333	NR			NR	1
Ethiopia	10X	2015	Oromia Region	East Shewa Zone		Dugda	8.16667	38.8333	NR			NR	1
Ethiopia	1X	2015	Oromia Region	East Shewa Zone		Dugda	8.16667	38.8333	NR			NR	1
Ethiopia	2X	2015	Oromia Region	East Shewa Zone		Dugda	8.16667	38.8333	NR			NR	1
Ethiopia	5X	2015	Oromia Region	East Shewa Zone		Dugda	8.16667	38.8333	NR			NR	1
Ethiopia	10X	2015	Oromia Region	East Shewa Zone		Dugda	8.16667	38.8333	NR			NR	1
Ethiopia	1X	2015	Oromia Region	Illubabora Zone	Chewaka	Chewaka	8.45	36.15	NR			NR	0
Ethiopia	2X	2015	Oromia Region	Illubabora Zone	Chewaka	Chewaka	8.45	36.15	NR			NR	0.1
Ethiopia	5X	2015	Oromia Region	Illubabora Zone	Chewaka	Chewaka	8.45	36.15	NR			NR	1
Ethiopia	10X	2015	Oromia Region	Illubabora Zone	Chewaka	Chewaka	8.45	36.15	NR			NR	1
Ethiopia	1X	2015	Oromia Region	Illubabora Zone	Chewaka	Chewaka	8.45	36.15	NR			NR	0.5
Ethiopia	2X	2015	Oromia Region	Illubabora Zone	Chewaka	Chewaka	8.45	36.15	NR			NR	0.9
Ethiopia	5X	2015	Oromia Region	Illubabora Zone	Chewaka	Chewaka	8.45	36.15	NR			NR	1
Ethiopia	10X	2015	Oromia Region	Illubabora Zone	Chewaka	Chewaka	8.45	36.15	NR			NR	1
Ethiopia	1X	2015	SNNPR	Alaba District		Halaba	7.3138	38.0896	NR			NR	0
Ethiopia	2X	2015	SNNPR	Alaba District		Halaba	7.3138	38.0896	NR			NR	0.92
Ethiopia	5X	2015	SNNPR	Alaba District		Halaba	7.3138	38.0896	NR			NR	0.78
Ethiopia	10X	2015	SNNPR	Alaba District		Halaba	7.3138	38.0896	NR			NR	1
Ethiopia	1X	2015	SNNPR	Alaba District		Halaba	7.3138	38.0896	NR			NR	0.22
Ethiopia	2X	2015	SNNPR	Alaba District		Halaba	7.3138	38.0896	NR			NR	0.71
Ethiopia	5X	2015	SNNPR	Alaba District		Halaba	7.3138	38.0896	NR			NR	0.89
Ethiopia	10X	2015	SNNPR	Alaba District		Halaba	7.3138	38.0896	NR			NR	0.89
Ethiopia	1X	2015	SNNPR	Alaba District		Halaba	7.3138	38.0896	NR			NR	0.22
Ethiopia	2X	2015	SNNPR	Alaba District		Halaba	7.3138	38.0896	NR			NR	1
Ethiopia	5X	2015	SNNPR	Alaba District		Halaba	7.3138	38.0896	NR			NR	0.71
Ethiopia	10X	2015	SNNPR	Alaba District		Halaba	7.3138	38.0896	NR			NR	1
Ethiopia	1X	2015	SNNPR	Alaba District		Halaba	7.3138	38.0896	NR			NR	1
Ethiopia	2X	2015	SNNPR	Alaba District		Halaba	7.3138	38.0896	NR			NR	1
Ethiopia	5X	2015	SNNPR	Alaba District		Halaba	7.3138	38.0896	NR			NR	1
Ethiopia	10X	2015	SNNPR	Alaba District		Halaba	7.3138	38.0896	NR			NR	1
Ethiopia	1X	2015	SNNPR	Alaba District		Kachabira	7.25	37.75	NR			NR	0.05
Ethiopia	2X	2015	SNNPR	Alaba District		Kachabira	7.25	37.75	NR			NR	0.8
Ethiopia	5X	2015	SNNPR	Alaba District		Kachabira	7.25	37.75	NR			NR	0.85
Ethiopia	10X	2015	SNNPR	Alaba District		Kachabira	7.25	37.75	NR			NR	1
Ethiopia	1X	2015	SNNPR	Alaba District		Kachabira	7.25	37.75	NR			NR	0.05
Ethiopia	2X	2015	SNNPR	Alaba District		Kachabira	7.25	37.75	NR			NR	0.8
Ethiopia	5X	2015	SNNPR	Alaba District		Kachabira	7.25	37.75	NR			NR	0.85
Ethiopia	10X	2015	SNNPR	Alaba District		Kachabira	7.25	37.75	NR			NR	0.95
Madagascar	0.0005	2015	Anosy Region	Amboasary Sud District		Bekily	-23.6	46.0167	100			24hrs	1
Madagascar	0.0005	2015	Atsinanana Region	Brickaville District		Brickaville	-18.8197	49.0565	100			24hrs	1
Madagascar	0.0005	2015	Haute Matsiatra Region	Fianarantsoa District			-21.4	47.05	100			24hrs	1
Madagascar	0.0005	2015	Haute Matsiatra Region	Ambohimahasoa District			-21.1061	47.2105	100			24hrs	1
Madagascar	0.0005	2015	Amoron'i Mania Region	Ambositra District			-20.5338	47.2443	100			24hrs	0.95
Madagascar	0.0005	2015	Amoron'i Mania Region	Fandriana District			-20.2402	47.3782	100			24hrs	1
Madagascar	0.0005	2015	Atsimo-Atsinanana Region	Vangaindrano District			-23.349	47.5965	100			24hrs	1
Madagascar	0.0005	2015	Atsimo-Atsinanana Region	Farafangana District			-22.8169	47.8249	100			24hrs	0.99
Madagascar	0.0005	2015	Analanjirofo Region	Vavatenina District			-17.4667	49.197	100			24hrs	0.99
Madagascar	0.0005	2015	Analanjirofo Region	Fenerive Est District			-17.19	49.36	100			24hrs	0.91
Madagascar	0.0005	2015	Atsinanana Region	Toamasina District			-18.1494	49.3986	100			24hrs	0.97
Mali	1X	2015	Koulikoro Region			Koulikoro	12.8667	-7.56666	100			NR	0.19
Mali	1X	2015	Koulikoro Region	Kati Cercle		Kati	12.744	-8.06651	104			NR	0.3
Mali	1X	2015	Bamako District	Bamako Cercle		Bamako	12.65	-7.99986	10			NR	0.47
Mali	1X	2015	SÃ©gou Region			Bla	12.95	-5.75	101			NR	0.04
Mali	1X	2015	SÃ©gou Region			Baroueli	13.0683	-6.82792	104			NR	0.09
Mali	1X	2015	SÃ©gou Region			Niono	14.2235	-5.97646	100			NR	0.1
Mali	1X	2015	Sikasso Region	Yanfolila Cercle		Yanfolila/Selingue	10.9978	-8.00582	95			NR	0.32
Mali	1X	2015	Sikasso Region	Bougouni Cercle		Bougouni	11.4167	-7.48332	102			NR	0.21
Mali	1X	2015	Sikasso Region	Kadiolo Cercle		Kadiolo	10.5571	-5.75997	100			NR	0.09
Mali	1X	2015	Mopti Region			Djenne	13.9062	-4.55465	104			NR	0
Mali	1X	2015	Mopti Region			Bandiagara	14.343	-3.606	104			NR	0.29
Mali	1X	2015	Mopti Region			Bankass	14.0785	-3.51826	104			NR	0.47
Mali	1X	2015	Koulikoro Region			Koulikoro	12.8667	-7.56666	101			NR	0.7
Mali	1X	2015	Koulikoro Region	Kati Cercle		Kati	12.744	-8.06651	104			NR	0.71
Mali	1X	2015	Bamako District	Bamako Cercle		Bamako	12.65	-7.99986	100			NR	0.81
Mali	1X	2015	SÃ©gou Region			Bla	12.95	-5.75	102			NR	0.34
Mali	1X	2015	SÃ©gou Region			Baroueli	13.0683	-6.82792	103			NR	0.78
Mali	1X	2015	SÃ©gou Region			Niono	14.2235	-5.97646	102			NR	0.58
Mali	1X	2015	Sikasso Region	Yanfolila Cercle		Yanfolila/Selingue	10.9978	-8.00582	51			NR	0.14
Mali	1X	2015	Sikasso Region	Bougouni Cercle		Bougouni	11.4167	-7.48332	102			NR	0.52
Mali	1X	2015	Sikasso Region	Kadiolo Cercle		Kadiolo	10.5571	-5.75997	100			NR	0.31
Mali	1X	2015	Mopti Region			Djenne	13.9062	-4.55465	100			NR	0.61
Mali	1X	2015	Mopti Region			Badiagara	14.3485	-3.61031	104			NR	0.79
Mali	1X	2015	Mopti Region			Bankass	14.0785	-3.51826	104			NR	0.82
Mali	2X	2015	Koulikoro Region			Koulikoro	12.8667	-7.56666	100			NR	0.09
Mali	2X	2015	Koulikoro Region	Kati Cercle		Kati	12.744	-8.06651	101			NR	0.29
Mali	2X	2015	Bamako District	Bamako Cercle		Bamako	12.65	-7.99986	100			NR	0.19
Mali	2X	2015	SÃ©gou Region			Bla	12.95	-5.75	103			NR	0.2
Mali	2X	2015	SÃ©gou Region			Baroueli	13.0683	-6.82792	101			NR	0.2
Mali	2X	2015	SÃ©gou Region			Niono	14.2235	-5.97646	103			NR	0.02
Mali	2X	2015	Sikasso Region	Yanfolila Cercle		Yanfolila/Selingue	10.9978	-8.00582	101			NR	0.4
Mali	2X	2015	Sikasso Region	Bougouni Cercle		Bougouni	11.4167	-7.48332	100			NR	0.28
Mali	2X	2015	Sikasso Region	Kadiolo Cercle		Kadiolo	10.5571	-5.75997	100			NR	0.14
Mali	2X	2015	Mopti Region			Djenne	13.9062	-4.55465	104			NR	0.01
Mali	2X	2015	Mopti Region			Bandiagara	14.343	-3.606	104			NR	0.02
Mali	2X	2015	Mopti Region			Bankass	14.0785	-3.51826	104			NR	0.13
Mali	2X	2015	Koulikoro Region			Koulikoro	12.8667	-7.56666	101			NR	0.51
Mali	2X	2015	Koulikoro Region	Kati Cercle		Kati	12.744	-8.06651	104			NR	0.74
Mali	2X	2015	Bamako District	Bamako Cercle		Bamako	12.65	-7.99986	104			NR	0.4
Mali	2X	2015	SÃ©gou Region			Bla	12.95	-5.75	102			NR	0.73
Mali	2X	2015	SÃ©gou Region			Baroueli	13.0683	-6.82792	102			NR	0.8
Mali	2X	2015	SÃ©gou Region			Niono	14.2235	-5.97646	102			NR	0.44
Mali	2X	2015	Sikasso Region	Yanfolila Cercle		Yanfolila/Selingue	10.9978	-8.00582	52			NR	0.46
Mali	2X	2015	Sikasso Region	Bougouni Cercle		Bougouni	11.4167	-7.48332	50			NR	0.1
Mali	2X	2015	Sikasso Region	Kadiolo Cercle		Kadiolo	10.5571	-5.75997	100			NR	0.44
Mali	2X	2015	Mopti Region			Djenne	13.9062	-4.55465	100			NR	0.75
Mali	2X	2015	Mopti Region			Badiagara	14.3485	-3.61031	103			NR	0.63
Mali	2X	2015	Mopti Region			Bankass	14.0785	-3.51826	104			NR	0.73
Mali	5X	2015	Koulikoro Region			Koulikoro	12.8667	-7.56666	100			NR	0.14
Mali	5X	2015	Koulikoro Region	Kati Cercle		Kati	12.744	-8.06651	26			NR	0.73
Mali	5X	2015	Bamako District	Bamako Cercle		Bamako	12.65	-7.99986	100			NR	0.84
Mali	5X	2015	SÃ©gou Region			Bla	12.95	-5.75	102			NR	0.38
Mali	5X	2015	SÃ©gou Region			Baroueli	13.0683	-6.82792	103			NR	0.38
Mali	5X	2015	SÃ©gou Region			Niono	14.2235	-5.97646	101			NR	0.16
Mali	5X	2015	Sikasso Region	Yanfolila Cercle		Yanfolila/Selingue	10.9978	-8.00582	101			NR	0.42
Mali	5X	2015	Sikasso Region	Bougouni Cercle		Bougouni	11.4167	-7.48332	75			NR	0.19
Mali	5X	2015	Sikasso Region	Kadiolo Cercle		Kadiolo	10.5571	-5.75997	100			NR	0.32
Mali	5X	2015	Mopti Region			Djenne	13.9062	-4.55465	100			NR	0.51
Mali	5X	2015	Mopti Region			Bandiagara	14.343	-3.606	104			NR	0.76
Mali	5X	2015	Mopti Region			Bankass	14.0785	-3.51826	104			NR	0.92
Mali	5X	2015	Koulikoro Region			Koulikoro	12.8667	-7.56666	103			NR	0.8
Mali	5X	2015	Koulikoro Region	Kati Cercle		Kati	12.744	-8.06651	50			NR	0.58
Mali	5X	2015	Bamako District	Bamako Cercle		Bamako	12.65	-7.99986	100			NR	0.28
Mali	5X	2015	SÃ©gou Region			Bla	12.95	-5.75	101			NR	0.71
Mali	5X	2015	SÃ©gou Region			Baroueli	13.0683	-6.82792	102			NR	0.75
Mali	5X	2015	SÃ©gou Region			Niono	14.2235	-5.97646	101			NR	0.53
Mali	5X	2015	Sikasso Region	Yanfolila Cercle		Yanfolila/Selingue	10.9978	-8.00582	51			NR	0.47
Mali	5X	2015	Sikasso Region	Bougouni Cercle		Bougouni	11.4167	-7.48332	50			NR	0.48
Mali	5X	2015	Sikasso Region	Kadiolo Cercle		Kadiolo	10.5571	-5.75997	100			NR	0.71
Mali	5X	2015	Mopti Region			Djenne	13.9062	-4.55465	100			NR	0.72
Mali	5X	2015	Mopti Region			Badiagara	14.3485	-3.61031	104			NR	0.27
Mali	5X	2015	Mopti Region			Bankass	14.0785	-3.51826	104			NR	0.22
Mali	10X	2015	Koulikoro Region			Koulikoro	12.8667	-7.56666	100			NR	0.66
Mali	10X	2015	Bamako District	Bamako Cercle		Bamako	12.65	-7.99986	104			NR	0.82
Mali	10X	2015	SÃ©gou Region			Bla	12.95	-5.75	102			NR	0.45
Mali	10X	2015	SÃ©gou Region			Baroueli	13.0683	-6.82792	103			NR	0.6
Mali	10X	2015	SÃ©gou Region			Niono	14.2235	-5.97646	101			NR	0.8
Mali	10X	2015	Sikasso Region	Yanfolila Cercle		Yanfolila/Selingue	10.9978	-8.00582	51			NR	0.63
Mali	10X	2015	Sikasso Region	Bougouni Cercle		Bougouni	11.4167	-7.48332	51			NR	0.55
Mali	10X	2015	Sikasso Region	Kadiolo Cercle		Kadiolo	10.5571	-5.75997	100			NR	0.69
Mali	10X	2015	Mopti Region			Djenne	13.9062	-4.55465	101			NR	0.65
Mali	10X	2015	Mopti Region			Bandiagara	14.343	-3.606	104			NR	0.92
Mali	10X	2015	Mopti Region			Bankass	14.0785	-3.51826	104			NR	0.84
Mali	NR	2015	Koulikoro Region			Koulikoro	12.8667	-7.56666	100			NR	0.19
Mali	NR	2015	Koulikoro Region	Kati Cercle		Kati	12.744	-8.06651	104			NR	0.3
Mali	NR	2015	Bamako District	Bamako Cercle		Bamako	12.65	-7.99986	100			NR	0.47
Mali	NR	2015	SÃ©gou Region			Bla	12.95	-5.75	101			NR	0.04
Mali	NR	2015	SÃ©gou Region			Baroueli	13.0683	-6.82792	104			NR	0.09
Mali	NR	2015	SÃ©gou Region			Niono	14.2235	-5.97646	100			NR	0.1
Mali	NR	2015	Sikasso Region	Yanfolila Cercle		Yanfolila/Selingue	10.9978	-8.00582	95			NR	0.32
Mali	NR	2015	Sikasso Region	Bougouni Cercle		Bougouni	11.4167	-7.48332	102			NR	0.21
Mali	NR	2015	Sikasso Region	Kadiolo Cercle		Kadiolo	10.5571	-5.75997	100			NR	0.09
Mali	NR	2015	Mopti Region			Djenne	13.9062	-4.55465	104			NR	0
Mali	NR	2015	Mopti Region			Bandiagara	14.343	-3.606	104			NR	0.29
Mali	NR	2015	Mopti Region			Bankass	14.0785	-3.51826	104			NR	0.47
Mali	NR	2015	Koulikoro Region			Koulikoro	12.8667	-7.56666	93			NR	0.27
Mali	NR	2015	Koulikoro Region	Kati Cercle		Kati	12.744	-8.06651	100			NR	0.47
Mali	NR	2015	Bamako District	Bamako Cercle		Bamako	12.65	-7.99986	100			NR	0.46
Mali	NR	2015	SÃ©gou Region			Bla	12.95	-5.75	101			NR	0.54
Mali	NR	2015	SÃ©gou Region			Baroueli	13.0683	-6.82792	102			NR	0.61
Mali	NR	2015	SÃ©gou Region			Niono	14.2235	-5.97646	100			NR	0.24
Mali	NR	2015	Sikasso Region	Yanfolila Cercle		Yanfolila/Selingue	10.9978	-8.00582	26			NR	0.85
Mali	NR	2015	Sikasso Region	Bougouni Cercle		Bougouni	11.4167	-7.48332	104			NR	0.67
Mali	NR	2015	Sikasso Region	Kadiolo Cercle		Kadiolo	10.5571	-5.75997	100			NR	0.25
Mali	NR	2015	Mopti Region			Djenne	13.9062	-4.55465	104			NR	0.2
Mali	NR	2015	Mopti Region			Bandiagara	14.343	-3.606	104			NR	0.68
Mali	NR	2015	Mopti Region			Bankass	14.0785	-3.51826	100			NR	0.3
Mali	NR	2015	Koulikoro Region			Koulikoro	12.8667	-7.56666	101			NR	0.7
Mali	NR	2015	Koulikoro Region	Kati Cercle		Kati	12.744	-8.06651	104			NR	0.71
Mali	NR	2015	Bamako District	Bamako Cercle		Bamako	12.65	-7.99986	100			NR	0.81
Mali	NR	2015	SÃ©gou Region			Bla	12.95	-5.75	102			NR	0.34
Mali	NR	2015	SÃ©gou Region			Baroueli	13.0683	-6.82792	103			NR	0.78
Mali	NR	2015	SÃ©gou Region			Niono	14.2235	-5.97646	102			NR	0.58
Mali	NR	2015	Sikasso Region	Yanfolila Cercle		Yanfolila/Selingue	10.9978	-8.00582	51			NR	0.14
Mali	NR	2015	Sikasso Region	Bougouni Cercle		Bougouni	11.4167	-7.48332	102			NR	0.52
Mali	NR	2015	Sikasso Region	Kadiolo Cercle		Kadiolo	10.5571	-5.75997	100			NR	0.31
Mali	NR	2015	Mopti Region			Djenne	13.9062	-4.55465	100			NR	0.61
Mali	NR	2015	Mopti Region			Bandiagara	14.343	-3.606	104			NR	0.79
Mali	NR	2015	Mopti Region			Bankass	14.0785	-3.51826	104			NR	0.82
Mali	NR	2015	Koulikoro Region			Koulikoro	12.8667	-7.56666	102			NR	0.93
Mali	NR	2015	Koulikoro Region	Kati Cercle		Kati	12.744	-8.06651	100			NR	0.85
Mali	NR	2015	Bamako District	Bamako Cercle		Bamako	12.65	-7.99986	104			NR	0.89
Mali	NR	2015	SÃ©gou Region			Bla	12.95	-5.75	100			NR	0.78
Mali	NR	2015	SÃ©gou Region			Baroueli	13.0683	-6.82792	80			NR	0.71
Mali	NR	2015	SÃ©gou Region			Niono	14.2235	-5.97646	100			NR	0.84
Mali	NR	2015	Sikasso Region	Yanfolila Cercle		Yanfolila/Selingue	10.9978	-8.00582	47			NR	0.3
Mali	NR	2015	Sikasso Region	Bougouni Cercle		Bougouni	11.4167	-7.48332	102			NR	0.8
Mali	NR	2015	Sikasso Region	Kadiolo Cercle		Kadiolo	10.5571	-5.75997	100			NR	0.73
Mali	NR	2015	Mopti Region			Djenne	13.9062	-4.55465	100			NR	0.68
Mali	NR	2015	Mopti Region			Bandiagara	14.343	-3.606	103			NR	0.92
Mali	NR	2015	Mopti Region			Bankass	14.0785	-3.51826	104			NR	0.64
Mali	10X	2015	Koulikoro Region			Koulikoro	12.8667	-7.56666	102			NR	0.94
Mali	10X	2015	Bamako District	Bamako Cercle		Bamako	12.65	-7.99986	104			NR	0.86
Mali	10X	2015	SÃ©gou Region			Bla	12.95	-5.75	101			NR	0.84
Mali	10X	2015	SÃ©gou Region			Baroueli	13.0683	-6.82792	103			NR	0.91
Mali	10X	2015	SÃ©gou Region			Niono	14.2235	-5.97646	100			NR	0.76
Mali	10X	2015	Sikasso Region	Yanfolila Cercle		Yanfolila/Selingue	10.9978	-8.00582	47			NR	0.64
Mali	10X	2015	Sikasso Region	Bougouni Cercle		Bougouni	11.4167	-7.48332	50			NR	0.76
Mali	10X	2015	Sikasso Region	Kadiolo Cercle		Kadiolo	10.5571	-5.75997	100			NR	0.84
Mali	10X	2015	Mopti Region			Djenne	13.9062	-4.55465	100			NR	0.95
Mali	10X	2015	Mopti Region			Badiagara	14.3485	-3.61031	104			NR	0.88
Mali	10X	2015	Mopti Region			Bankass	14.0785	-3.51826	104			NR	0.84
Nigeria	1X	2015	Lagos State	Oshodi-Isolo		Lagos	6.48788	3.29566	NR			NR	0.66
Nigeria	2X	2015	Lagos State	Oshodi-Isolo		Lagos	6.48788	3.29566	NR			NR	0.82
Nigeria	5X	2015	Lagos State	Oshodi-Isolo		Lagos	6.48788	3.29566	NR			NR	0.89
Nigeria	10X	2015	Lagos State	Oshodi-Isolo		Lagos	6.48788	3.29566	NR			NR	0.94
Nigeria	1X	2015	Enugu State	Enugu North		Enugu	6.4525	7.522	NR			NR	0.88
Nigeria	2X	2015	Enugu State	Enugu North		Enugu	6.4525	7.522	NR			NR	1
Nigeria	5X	2015	Enugu State	Enugu North		Enugu	6.4525	7.522	NR			NR	1
Nigeria	10X	2015	Enugu State	Enugu North		Enugu	6.4525	7.522	NR			NR	1
Nigeria	1X	2015	Katsina State	Dan Musa		Nasawara	12.2242	7.33611	NR			NR	0.99
Nigeria	2X	2015	Katsina State	Dan Musa		Nasawara	12.2242	7.33611	NR			NR	1
Nigeria	5X	2015	Katsina State	Dan Musa		Nasawara	12.2242	7.33611	NR			NR	1
Nigeria	10X	2015	Katsina State	Dan Musa		Nasawara	12.2242	7.33611	NR			NR	1
Nigeria	1X	2015	Plateau State	Pankshin		Plateau	9.156	9.53	NR			NR	0.74
Nigeria	2X	2015	Plateau State	Pankshin		Plateau	9.156	9.53	NR			NR	0.77
Nigeria	5X	2015	Plateau State	Pankshin		Plateau	9.156	9.53	NR			NR	0.84
Nigeria	10X	2015	Plateau State	Pankshin		Plateau	9.156	9.53	NR			NR	0.93
Nigeria	1X	2015	Rivers State	Obio-Akpor		Rivers	4.8788	7.0527	NR			NR	0.71
Nigeria	2X	2015	Rivers State	Obio-Akpor		Rivers	4.8788	7.0527	NR			NR	0.75
Nigeria	5X	2015	Rivers State	Obio-Akpor		Rivers	4.8788	7.0527	NR			NR	0.89
Nigeria	10X	2015	Rivers State	Obio-Akpor		Rivers	4.8788	7.0527	NR			NR	0.95
Nigeria	1X	2015	Sokoto State	Sokoto South		Sokoto	13.047	5.24	NR			NR	0.87
Nigeria	2X	2015	Sokoto State	Sokoto South		Sokoto	13.047	5.24	NR			NR	0.98
Nigeria	5X	2015	Sokoto State	Sokoto South		Sokoto	13.047	5.24	NR			NR	0.88
Nigeria	10X	2015	Sokoto State	Sokoto South		Sokoto	13.047	5.24	NR			NR	1
Nigeria	0.0005	2015	Sokoto State	Sokoto South		Sokoto	13.047	5.24	100			24hrs	0.97
Nigeria	0.0075	2015	Sokoto State	Sokoto South		Sokoto	13.047	5.24	100			24hrs	0.85
Nigeria	0.0005	2015	Sokoto State	Sokoto South		Sokoto	13.047	5.24	100			24hrs	0.9
Nigeria	0.0005	2015	Sokoto State	Sokoto South		Sokoto	13.047	5.24	100			24hrs	0.95
Nigeria	0.04	2015	Sokoto State	Sokoto South		Sokoto	13.047	5.24	100			24hrs	0.83
Nigeria	0.0005	2015	Rivers State	Obio-Akpor		Rivers	4.8788	7.0527	100			24hrs	0.77
Nigeria	0.0075	2015	Rivers State	Obio-Akpor		Rivers	4.8788	7.0527	100			24hrs	0.21
Nigeria	0.0005	2015	Rivers State	Obio-Akpor		Rivers	4.8788	7.0527	100			24hrs	0
Nigeria	0.0005	2015	Rivers State	Obio-Akpor		Rivers	4.8788	7.0527	100			24hrs	0.82
Nigeria	0.001	2015	Rivers State	Obio-Akpor		Rivers	4.8788	7.0527	100			24hrs	1
Nigeria	0.04	2015	Rivers State	Obio-Akpor		Rivers	4.8788	7.0527	100			24hrs	0
Nigeria	0.0005	2015	Enugu State	Enugu North		Enugu	6.4525	7.522	100			24hrs	0.79
Nigeria	0.0075	2015	Enugu State	Enugu North		Enugu	6.4525	7.522	100			24hrs	0.33
Nigeria	0.0005	2015	Enugu State	Enugu North		Enugu	6.4525	7.522	100			24hrs	0.64
Nigeria	0.0005	2015	Enugu State	Enugu North		Enugu	6.4525	7.522	100			24hrs	0.62
Nigeria	0.001	2015	Enugu State	Enugu North		Enugu	6.4525	7.522	100			24hrs	1
Nigeria	0.04	2015	Enugu State	Enugu North		Enugu	6.4525	7.522	100			24hrs	0.18
Nigeria	0.0005	2015	Nasarawa State	Doma		Nasarawa (Doma)	8.3954	8.3551	104			24hrs	1
Nigeria	0.0075	2015	Nasarawa State	Doma		Nasarawa (Doma)	8.3954	8.3551	100			24hrs	0.73
Nigeria	0.0005	2015	Nasarawa State	Doma		Nasarawa (Doma)	8.3954	8.3551	100			24hrs	0.95
Nigeria	0.0005	2015	Nasarawa State	Doma		Nasarawa (Doma)	8.3954	8.3551	100			24hrs	1
Nigeria	0.001	2015	Nasarawa State	Doma		Nasarawa (Doma)	8.3954	8.3551	103			24hrs	1
Nigeria	0.04	2015	Nasarawa State	Doma		Nasarawa (Doma)	8.3954	8.3551	100			24hrs	0.68
Nigeria	0.0005	2015	Nasarawa State	Lafia		Nasarawa (N/Eggon)	8.49154	8.51512	100			24hrs	0.89
Nigeria	0.0075	2015	Nasarawa State	Lafia		Nasarawa (N/Eggon)	8.49154	8.51512	100			24hrs	0.05
Nigeria	0.0005	2015	Nasarawa State	Lafia		Nasarawa (N/Eggon)	8.49154	8.51512	100			24hrs	0.15
Nigeria	0.0005	2015	Nasarawa State	Lafia		Nasarawa (N/Eggon)	8.49154	8.51512	100			24hrs	0.6
Nigeria	0.001	2015	Nasarawa State	Lafia		Nasarawa (N/Eggon)	8.49154	8.51512	100			24hrs	1
Nigeria	0.04	2015	Nasarawa State	Lafia		Nasarawa (N/Eggon)	8.49154	8.51512	100			24hrs	0.57
Nigeria	0.0005	2015	Plateau State	Pankshin		Plateau	9.156	9.53	100			24hrs	0.9
Nigeria	0.0075	2015	Plateau State	Pankshin		Plateau	9.156	9.53	100			24hrs	0.21
Nigeria	0.0005	2015	Plateau State	Pankshin		Plateau	9.156	9.53	100			24hrs	0.85
Nigeria	0.0005	2015	Plateau State	Pankshin		Plateau	9.156	9.53	100			24hrs	0.89
Nigeria	0.001	2015	Plateau State	Pankshin		Plateau	9.156	9.53	100			24hrs	1
Nigeria	0.04	2015	Plateau State	Pankshin		Plateau	9.156	9.53	100			24hrs	0.12
Rwanda	0.0005	2015	Southern Province	Nyanza District		Mareba	-2.26666	29.85	100			24hrs	0.67
Rwanda	0.0075	2015	Southern Province	Nyanza District		Mareba	-2.26666	29.85	100			24hrs	0.63
Rwanda	0.0005	2015	Southern Province	Nyanza District		Mareba	-2.26666	29.85	100			24hrs	1
Rwanda	0.0075	2015	Southern Province	Nyanza District		Mareba	-2.26666	29.85	100			24hrs	1
Rwanda	0.0005	2015	Eastern Province	Bugesera District		Gashora	-2.20657	30.2456	100			24hrs	0.58
Rwanda	0.0075	2015	Eastern Province	Bugesera District		Gashora	-2.20657	30.2456	100			24hrs	0.41
Rwanda	0.0005	2015	Eastern Province	Bugesera District		Gashora	-2.20657	30.2456	100			24hrs	1
Rwanda	0.0075	2015	Eastern Province	Bugesera District		Gashora	-2.20657	30.2456	100			24hrs	1
Rwanda	0.0005	2015	Eastern Province	Gatsibo District		Ngera	-1.535	30.25	100			24hrs	0.58
Rwanda	0.0075	2015	Eastern Province	Gatsibo District		Ngera	-1.535	30.25	100			24hrs	0.4
Rwanda	0.0005	2015	Eastern Province	Gatsibo District		Ngera	-1.535	30.25	100			24hrs	1
Rwanda	0.0075	2015	Eastern Province	Gatsibo District		Ngera	-1.535	30.25	100			24hrs	0.91
Rwanda	0.0075	2015	Eastern Province	Bugesera District		Ruhuha	-2.3275	30.0342	100			24hrs	0.78
Rwanda	0.0075	2015	Eastern Province	Bugesera District		Ruhuha	-2.3275	30.0342	100			24hrs	1
Rwanda	0.0005	2015	Eastern Province	Bugesera District		Ruhuha	-2.3275	30.0342	100			24hrs	0.91
Rwanda	0.0005	2015	Eastern Province	Bugesera District		Ruhuha	-2.3275	30.0342	100			24hrs	1
Rwanda	0.0005	2015	Eastern Province	Kayonza District		Rukara	-1.80078	30.5034	100			24hrs	0.79
Rwanda	0.0075	2015	Eastern Province	Kayonza District		Rukara	-1.80078	30.5034	100			24hrs	0.73
Rwanda	0.0005	2015	Eastern Province	Kayonza District		Rukara	-1.80078	30.5034	100			24hrs	1
Rwanda	0.0075	2015	Eastern Province	Kayonza District		Rukara	-1.80078	30.5034	100			24hrs	1
Rwanda	0.0005	2015	Eastern Province	Kirehe District		Bukora	-2.3089	30.7865	100			24hrs	0.67
Rwanda	0.0075	2015	Eastern Province	Kirehe District		Bukora	-2.3089	30.7865	100			24hrs	0.54
Rwanda	0.0005	2015	Eastern Province	Kirehe District		Bukora	-2.3089	30.7865	100			24hrs	1
Rwanda	0.0075	2015	Eastern Province	Kirehe District		Bukora	-2.3089	30.7865	100			24hrs	0.97
Uganda	NR	2015	Central Region	Wakiso District		Wakiso	0.22433	32.4485	NR			NR	0.4
Uganda	NR	2015	Central Region	Wakiso District		Wakiso	0.22433	32.4485	NR			NR	1
Uganda	NR	2015	Central Region	Wakiso District		Wakiso	0.22433	32.4485	NR			NR	0.73
Uganda	NR	2015	Central Region	Wakiso District		Wakiso	0.22433	32.4485	NR			NR	1
Uganda	NR	2015	Northern Region	Apac District		Apac	1.98021	32.5318	NR			NR	0.04
Uganda	NR	2015	Northern Region	Apac District		Apac	1.98021	32.5318	NR			NR	0.77
Uganda	NR	2015	Northern Region	Apac District		Apac	1.98021	32.5318	NR			NR	0.36
Uganda	NR	2015	Northern Region	Apac District		Apac	1.98021	32.5318	NR			NR	1
Uganda	NR	2015	Western Region	Kanungu District		Kanungu	-0.81931	29.7275	NR			NR	0.23
Uganda	NR	2015	Western Region	Kanungu District		Kanungu	-0.81931	29.7275	NR			NR	0.84
Uganda	NR	2015	Western Region	Kanungu District		Kanungu	-0.81931	29.7275	NR			NR	0.51
Uganda	NR	2015	Western Region	Kanungu District		Kanungu	-0.81931	29.7275	NR			NR	0.96
Uganda	1X	2015	Northern Region	Apac District		Apac	1.98021	32.5318	NR			NR	0.56
Uganda	2X	2015	Northern Region	Apac District		Apac	1.98021	32.5318	NR			NR	0.76
Uganda	5X	2015	Northern Region	Apac District		Apac	1.98021	32.5318	NR			NR	0.89
Uganda	10X	2015	Northern Region	Apac District		Apac	1.98021	32.5318	NR			NR	1
Uganda	1X	2015	Northern Region	Apac District		Apac	1.98021	32.5318	NR			NR	0.63
Uganda	2X	2015	Northern Region	Apac District		Apac	1.98021	32.5318	NR			NR	0.8
Uganda	5X	2015	Northern Region	Apac District		Apac	1.98021	32.5318	NR			NR	0.9
Uganda	10X	2015	Northern Region	Apac District		Apac	1.98021	32.5318	NR			NR	1
Uganda	1X	2015	Western Region	Hoima District		Hoima	1.43224	31.0534	NR			NR	0.48
Uganda	2X	2015	Western Region	Hoima District		Hoima	1.43224	31.0534	NR			NR	0.86
Uganda	5X	2015	Western Region	Hoima District		Hoima	1.43224	31.0534	NR			NR	0.95
Uganda	10X	2015	Western Region	Hoima District		Hoima	1.43224	31.0534	NR			NR	1
Uganda	1X	2015	Western Region	Kanungu District		Kanungu	-0.81931	29.7275	NR			NR	0.19
Uganda	2X	2015	Western Region	Kanungu District		Kanungu	-0.81931	29.7275	NR			NR	0.32
Uganda	5X	2015	Western Region	Kanungu District		Kanungu	-0.81931	29.7275	NR			NR	0.83
Uganda	10X	2015	Western Region	Kanungu District		Kanungu	-0.81931	29.7275	NR			NR	0.97
Uganda	1X	2015	Western Region	Kanungu District		Kanungu	-0.81931	29.7275	NR			NR	0.76
Uganda	2X	2015	Western Region	Kanungu District		Kanungu	-0.81931	29.7275	NR			NR	0.83
Uganda	5X	2015	Western Region	Kanungu District		Kanungu	-0.81931	29.7275	NR			NR	0.89
Uganda	10X	2015	Western Region	Kanungu District		Kanungu	-0.81931	29.7275	NR			NR	1
Uganda	1X	2015	Northern Region	Kitgum District		Kitgum	3.26629	32.7964	NR			NR	0.9
Uganda	2X	2015	Northern Region	Kitgum District		Kitgum	3.26629	32.7964	NR			NR	0.9
Uganda	5X	2015	Northern Region	Kitgum District		Kitgum	3.26629	32.7964	NR			NR	1
Uganda	10X	2015	Northern Region	Kitgum District		Kitgum	3.26629	32.7964	NR			NR	1
Uganda	1X	2015	Central Region	Wakiso District		Wakiso	0.22433	32.4485	NR			NR	0.8
Uganda	2X	2015	Central Region	Wakiso District		Wakiso	0.22433	32.4485	NR			NR	0.92
Uganda	5X	2015	Central Region	Wakiso District		Wakiso	0.22433	32.4485	NR			NR	0.96
Uganda	10X	2015	Central Region	Wakiso District		Wakiso	0.22433	32.4485	NR			NR	1
Uganda	1X	2015	Central Region	Wakiso District		Wakiso	0.22433	32.4485	NR			NR	0.88
Uganda	2X	2015	Central Region	Wakiso District		Wakiso	0.22433	32.4485	NR			NR	0.96
Uganda	5X	2015	Central Region	Wakiso District		Wakiso	0.22433	32.4485	NR			NR	1
Uganda	10X	2015	Central Region	Wakiso District		Wakiso	0.22433	32.4485	NR			NR	1
Zambia	1X	2015	Luapula Province	Milenge District		Miyambo	-12.4	29.4667	NR			NR	0
Zambia	2X	2015	Luapula Province	Milenge District		Miyambo	-12.4	29.4667	NR			NR	0
Zambia	5X	2015	Luapula Province	Milenge District		Miyambo	-12.4	29.4667	NR			NR	0
Zambia	10X	2015	Luapula Province	Milenge District		Miyambo	-12.4	29.4667	NR			NR	0.57
Zambia	1X	2015	Luapula Province	Milenge District		Miyambo	-12.4	29.4667	NR			NR	0
Zambia	2X	2015	Luapula Province	Milenge District		Miyambo	-12.4	29.4667	NR			NR	1
Zambia	5X	2015	Luapula Province	Milenge District		Miyambo	-12.4	29.4667	NR			NR	1
Zambia	10X	2015	Luapula Province	Milenge District		Miyambo	-12.4	29.4667	NR			NR	1
Zambia	1X	2015	Luapula Province	Milenge District		Miyambo	-12.4	29.4667	NR			NR	1
Zambia	2X	2015	Luapula Province	Milenge District		Miyambo	-12.4	29.4667	NR			NR	1
Zambia	5X	2015	Luapula Province	Milenge District		Miyambo	-12.4	29.4667	NR			NR	1
Zambia	10X	2015	Luapula Province	Milenge District		Miyambo	-12.4	29.4667	NR			NR	1
Zambia	1X	2015	Luapula Province	Milenge District		Miyambo	-12.4	29.4667	NR			NR	0.9
Zambia	2X	2015	Luapula Province	Milenge District		Miyambo	-12.4	29.4667	NR			NR	1
Zambia	5X	2015	Luapula Province	Milenge District		Miyambo	-12.4	29.4667	NR			NR	1
Zambia	10X	2015	Luapula Province	Milenge District		Miyambo	-12.4	29.4667	NR			NR	1
Zambia	1X	2015	Luapula Province	Milenge District		Miyambo	-12.4	29.4667	NR			NR	0.83
Zambia	2X	2015	Luapula Province	Milenge District		Miyambo	-12.4	29.4667	NR			NR	1
Zambia	5X	2015	Luapula Province	Milenge District		Miyambo	-12.4	29.4667	NR			NR	1
Zambia	10X	2015	Luapula Province	Milenge District		Miyambo	-12.4	29.4667	NR			NR	1
Zambia	1X	2015	Eastern Province	Mambwe District	Milenge	Johny-Nkumba	-13.7	31.8833	NR			NR	0.7
Zambia	2X	2015	Eastern Province	Mambwe District	Milenge	Johny-Nkumba	-13.7	31.8833	NR			NR	0.8
Zambia	5X	2015	Eastern Province	Mambwe District	Milenge	Johny-Nkumba	-13.7	31.8833	NR			NR	0.7
Zambia	10X	2015	Eastern Province	Mambwe District	Milenge	Johny-Nkumba	-13.7	31.8833	NR			NR	0.9
Zambia	1X	2015	Eastern Province	Mambwe District	Milenge	Johny-Nkumba	-13.7	31.8833	NR			NR	0.89
Zambia	2X	2015	Eastern Province	Mambwe District	Milenge	Johny-Nkumba	-13.7	31.8833	NR			NR	1
Zambia	5X	2015	Eastern Province	Mambwe District	Milenge	Johny-Nkumba	-13.7	31.8833	NR			NR	1
Zambia	10X	2015	Eastern Province	Mambwe District	Milenge	Johny-Nkumba	-13.7	31.8833	NR			NR	1
Zambia	1X	2015	Eastern Province	Mambwe District	Milenge	Johny-Nkumba	-13.7	31.8833	NR			NR	0.4
Zambia	2X	2015	Eastern Province	Mambwe District	Milenge	Johny-Nkumba	-13.7	31.8833	NR			NR	1
Zambia	5X	2015	Eastern Province	Mambwe District	Milenge	Johny-Nkumba	-13.7	31.8833	NR			NR	1
Zambia	10X	2015	Eastern Province	Mambwe District	Milenge	Johny-Nkumba	-13.7	31.8833	NR			NR	1
Zambia	1X	2015	Eastern Province	Mambwe District	Milenge	Johny-Nkumba	-13.7	31.8833	NR			NR	0.6
Zambia	2X	2015	Eastern Province	Mambwe District	Milenge	Johny-Nkumba	-13.7	31.8833	NR			NR	1
Zambia	5X	2015	Eastern Province	Mambwe District	Milenge	Johny-Nkumba	-13.7	31.8833	NR			NR	1
Zambia	10X	2015	Eastern Province	Mambwe District	Milenge	Johny-Nkumba	-13.7	31.8833	NR			NR	1
Zambia	1X	2015	Northwestern Province	Solwezi District	Milenge	Shitambulli	-12.035	29.2321	NR			NR	0.75
Zambia	2X	2015	Northwestern Province	Solwezi District	Milenge	Shitambulli	-12.035	29.2321	NR			NR	0.8
Zambia	5X	2015	Northwestern Province	Solwezi District	Milenge	Shitambulli	-12.035	29.2321	NR			NR	0.67
Zambia	10X	2015	Northwestern Province	Solwezi District	Milenge	Shitambulli	-12.035	29.2321	NR			NR	1
Zambia	1X	2015	Northwestern Province	Solwezi District	Milenge	Shitambulli	-12.035	29.2321	NR			NR	0.4
Zambia	2X	2015	Northwestern Province	Solwezi District	Milenge	Shitambulli	-12.035	29.2321	NR			NR	1
Zambia	5X	2015	Northwestern Province	Solwezi District	Milenge	Shitambulli	-12.035	29.2321	NR			NR	1
Zambia	10X	2015	Northwestern Province	Solwezi District	Milenge	Shitambulli	-12.035	29.2321	NR			NR	1
Zambia	1X	2015	Northwestern Province	Solwezi District	Milenge	Chinkula Yatema	-12.035	29.2321	NR			NR	0.8
Zambia	2X	2015	Northwestern Province	Solwezi District	Milenge	Chinkula Yatema	-12.035	29.2321	NR			NR	1
Zambia	5X	2015	Northwestern Province	Solwezi District	Milenge	Chinkula Yatema	-12.035	29.2321	NR			NR	1
Zambia	10X	2015	Northwestern Province	Solwezi District	Milenge	Chinkula Yatema	-12.035	29.2321	NR			NR	1
Zambia	1X	2015	Northwestern Province	Solwezi District	Milenge	Chinkula Yatema	-12.035	29.2321	NR			NR	0.8
Zambia	2X	2015	Northwestern Province	Solwezi District	Milenge	Chinkula Yatema	-12.035	29.2321	NR			NR	1
Zambia	5X	2015	Northwestern Province	Solwezi District	Milenge	Chinkula Yatema	-12.035	29.2321	NR			NR	1
Zambia	10X	2015	Northwestern Province	Solwezi District	Milenge	Chinkula Yatema	-12.035	29.2321	NR			NR	1
Zambia	1X	2015	Northwestern Province	Solwezi District	Milenge	Chinkula Yatema	-12.035	29.2321	NR			NR	0.67
Zambia	2X	2015	Northwestern Province	Solwezi District	Milenge	Chinkula Yatema	-12.035	29.2321	NR			NR	0.89
Zambia	1X	2015	Northwestern Province	Solwezi District	Milenge	Mwewamusongo	-12.035	29.2321	NR			NR	0.67
Zambia	2X	2015	Northwestern Province	Solwezi District	Milenge	Mwewamusongo	-12.035	29.2321	NR			NR	0.86
Zambia	5X	2015	Northwestern Province	Solwezi District	Milenge	Mwewamusongo	-12.035	29.2321	NR			NR	0.88
Zambia	10X	2015	Northwestern Province	Solwezi District	Milenge	Mwewamusongo	-12.035	29.2321	NR			NR	1
Zambia	1X	2015	Northwestern Province	Solwezi District	Milenge	Mwewamusongo	-12.035	29.2321	NR			NR	1
Zambia	2X	2015	Northwestern Province	Solwezi District	Milenge	Mwewamusongo	-12.035	29.2321	NR			NR	1
Zambia	5X	2015	Northwestern Province	Solwezi District	Milenge	Mwewamusongo	-12.035	29.2321	NR			NR	1
Zambia	10X	2015	Northwestern Province	Solwezi District	Milenge	Mwewamusongo	-12.035	29.2321	NR			NR	1
Zambia	1X	2015	Northwestern Province	Solwezi District	Milenge	Libwete	-12.035	29.2321	NR			NR	0.96
Zambia	2X	2015	Northwestern Province	Solwezi District	Milenge	Libwete	-12.035	29.2321	NR			NR	0.67
Zambia	5X	2015	Northwestern Province	Solwezi District	Milenge	Libwete	-12.035	29.2321	NR			NR	0.75
Zambia	10X	2015	Northwestern Province	Solwezi District	Milenge	Libwete	-12.035	29.2321	NR			NR	0.89
Zambia	1X	2015	Northwestern Province	Solwezi District	Milenge	Libwete	-12.035	29.2321	NR			NR	1
Zambia	2X	2015	Northwestern Province	Solwezi District	Milenge	Libwete	-12.035	29.2321	NR			NR	1
Zambia	5X	2015	Northwestern Province	Solwezi District	Milenge	Libwete	-12.035	29.2321	NR			NR	1
Zambia	10X	2015	Northwestern Province	Solwezi District	Milenge	Libwete	-12.035	29.2321	NR			NR	1
Zambia	1X	2015	Luapula Province	Samfya District	Samfiya	Pwele	-11.362	29.5514	NR			NR	0.4
Zambia	2X	2015	Luapula Province	Samfya District	Samfiya	Pwele	-11.362	29.5514	NR			NR	0.6
Zambia	5X	2015	Luapula Province	Samfya District	Samfiya	Pwele	-11.362	29.5514	NR			NR	0.86
Zambia	10X	2015	Luapula Province	Samfya District	Samfiya	Pwele	-11.362	29.5514	NR			NR	0.67
Zambia	1X	2015	Luapula Province	Samfya District	Samfiya	Pwele	-11.362	29.5514	NR			NR	1
Zambia	2X	2015	Luapula Province	Samfya District	Samfiya	Pwele	-11.362	29.5514	NR			NR	1
Zambia	5X	2015	Luapula Province	Samfya District	Samfiya	Pwele	-11.362	29.5514	NR			NR	1
Zambia	10X	2015	Luapula Province	Samfya District	Samfiya	Pwele	-11.362	29.5514	NR			NR	1
Zambia	1X	2015	Luapula Province	Samfya District	Samfiya	Pwele	-11.362	29.5514	NR			NR	0.75
Zambia	2X	2015	Luapula Province	Samfya District	Samfiya	Pwele	-11.362	29.5514	NR			NR	0.75
Zambia	5X	2015	Luapula Province	Samfya District	Samfiya	Pwele	-11.362	29.5514	NR			NR	1
Zambia	10X	2015	Luapula Province	Samfya District	Samfiya	Pwele	-11.362	29.5514	NR			NR	1
Zambia	1X	2015	Luapula Province	Samfya District	Samfiya	Pwele	-11.362	29.5514	NR			NR	0.25
Zambia	2X	2015	Luapula Province	Samfya District	Samfiya	Pwele	-11.362	29.5514	NR			NR	1
Zambia	5X	2015	Luapula Province	Samfya District	Samfiya	Pwele	-11.362	29.5514	NR			NR	1
Zambia	10X	2015	Luapula Province	Samfya District	Samfiya	Pwele	-11.362	29.5514	NR			NR	1
Zambia	1X	2015	Central Province	Serenje District	Samfiya	Fumpa Kulusa	-12.2736	29.9364	NR			NR	0.25
Zambia	2X	2015	Central Province	Serenje District	Samfiya	Fumpa Kulusa	-12.2736	29.9364	NR			NR	0.5
Zambia	5X	2015	Central Province	Serenje District	Samfiya	Fumpa Kulusa	-12.2736	29.9364	NR			NR	0.67
Zambia	10X	2015	Central Province	Serenje District	Samfiya	Fumpa Kulusa	-12.2736	29.9364	NR			NR	0.8
Zambia	1X	2015	Central Province	Serenje District	Samfiya	Fumpa Kulusa	-12.2736	29.9364	NR			NR	1
Zambia	2X	2015	Central Province	Serenje District	Samfiya	Fumpa Kulusa	-12.2736	29.9364	NR			NR	1
Zambia	5X	2015	Central Province	Serenje District	Samfiya	Fumpa Kulusa	-12.2736	29.9364	NR			NR	1
Zambia	10X	2015	Central Province	Serenje District	Samfiya	Fumpa Kulusa	-12.2736	29.9364	NR			NR	1
Zambia	1X	2015	Central Province	Serenje District	Samfiya	Fumpa Kulusa	-12.2736	29.9364	NR			NR	0.83
Zambia	2X	2015	Central Province	Serenje District	Samfiya	Fumpa Kulusa	-12.2736	29.9364	NR			NR	1
Zambia	5X	2015	Central Province	Serenje District	Samfiya	Fumpa Kulusa	-12.2736	29.9364	NR			NR	1
Zambia	10X	2015	Central Province	Serenje District	Samfiya	Fumpa Kulusa	-12.2736	29.9364	NR			NR	1
Zambia	1X	2015	Central Province	Serenje District	Samfiya	Fumpa Kulusa	-12.2736	29.9364	NR			NR	1
Zambia	2X	2015	Central Province	Serenje District	Samfiya	Fumpa Kulusa	-12.2736	29.9364	NR			NR	1
Zambia	5X	2015	Central Province	Serenje District	Samfiya	Fumpa Kulusa	-12.2736	29.9364	NR			NR	1
Zambia	10X	2015	Central Province	Serenje District	Samfiya	Fumpa Kulusa	-12.2736	29.9364	NR			NR	1
Ethiopia	1X	2016	Oromia Region	East Shewa Zone		Ziway-Dugda	7.95695	38.7073	94			24hrs	0.17
Ethiopia	2X	2016	Oromia Region	East Shewa Zone		Ziway-Dugda	7.95695	38.7073	95			24hrs	0.684
Ethiopia	5X	2016	Oromia Region	East Shewa Zone		Ziway-Dugda	7.95695	38.7073	94			24hrs	1
Ethiopia	10X	2016	Oromia Region	East Shewa Zone		Ziway-Dugda	7.95695	38.7073	81			24hrs	1
Ethiopia	1X	2016	Oromia Region	East Shewa Zone		Ziway-Dugda	7.95695	38.7073	93			24hrs	0.914
Ethiopia	2X	2016	Oromia Region	East Shewa Zone		Ziway-Dugda	7.95695	38.7073	92			24hrs	0.967
Ethiopia	5X	2016	Oromia Region	East Shewa Zone		Ziway-Dugda	7.95695	38.7073	97			24hrs	1
Ethiopia	10X	2016	Oromia Region	East Shewa Zone		Ziway-Dugda	7.95695	38.7073	99			24hrs	1
Ethiopia	NR	2016	Oromia Region	East Shewa Zone		Ziway-Dugda	7.95695	38.7073	99			24hrs	1
Ethiopia	NR	2016	Oromia Region	East Shewa Zone		Ziway-Dugda	7.95695	38.7073	92			24hrs	0.946
Ethiopia	1X	2016	Oromia Region	West Shewa Zone		Nono	8.53273	37.4287	95			24hrs	0.432
Ethiopia	2X	2016	Oromia Region	West Shewa Zone		Nono	8.53273	37.4287	84			24hrs	0.786
Ethiopia	5X	2016	Oromia Region	West Shewa Zone		Nono	8.53273	37.4287	84			24hrs	0.952
Ethiopia	10X	2016	Oromia Region	West Shewa Zone		Nono	8.53273	37.4287	92			24hrs	0.957
Ethiopia	1X	2016	Oromia Region	West Shewa Zone		Nono	8.53273	37.4287	98			24hrs	0.878
Ethiopia	2X	2016	Oromia Region	West Shewa Zone		Nono	8.53273	37.4287	82			24hrs	0.89
Ethiopia	5X	2016	Oromia Region	West Shewa Zone		Nono	8.53273	37.4287	80			24hrs	0.975
Ethiopia	10X	2016	Oromia Region	West Shewa Zone		Nono	8.53273	37.4287	98			24hrs	1
Ethiopia	NR	2016	Oromia Region	West Shewa Zone		Nono	8.53273	37.4287	80			24hrs	1
Ethiopia	NR	2016	Oromia Region	West Shewa Zone		Nono	8.53273	37.4287	90			24hrs	1
Ethiopia	1X	2016	Afar Region	Afar Region 3		Amibara	9.32699	40.1806	75			24hrs	0.64
Ethiopia	2X	2016	Afar Region	Afar Region 3		Amibara	9.32699	40.1806	60			24hrs	0.833
Ethiopia	5X	2016	Afar Region	Afar Region 3		Amibara	9.32699	40.1806	60			24hrs	0.967
Ethiopia	1X	2016	Afar Region	Afar Region 3		Amibara	9.32699	40.1806	79			24hrs	0.949
Ethiopia	2X	2016	Afar Region	Afar Region 3		Amibara	9.32699	40.1806	59			24hrs	1
Ethiopia	5X	2016	Afar Region	Afar Region 3		Amibara	9.32699	40.1806	60			24hrs	1
Ethiopia	NR	2016	Afar Region	Afar Region 3		Amibara	9.32699	40.1806	60			24hrs	1
Ethiopia	NR	2016	Afar Region	Afar Region 3		Amibara	9.32699	40.1806	76			24hrs	0.868
Kenya	5X	2016	Migori County		Migori	Awendo	-1.06855	34.469	NR			NR	0.65
Kenya	10X	2016	Migori County		Migori	Awendo	-1.06855	34.469	NR			NR	0.9
Kenya	5X	2016	Migori County		Migori	Awendo	-1.06855	34.469	NR			NR	0.72
Kenya	10X	2016	Migori County		Migori	Awendo	-1.06855	34.469	NR			NR	0.97
Kenya	5X	2016	Homa Bay County		Homa Bay	Ndhiwa	-0.72861	34.3647	NR			NR	0.95
Kenya	10X	2016	Homa Bay County		Homa Bay	Ndhiwa	-0.72861	34.3647	NR			NR	0.98
Kenya	5X	2016	Homa Bay County		Homa Bay	Homa Bay	-0.3138	34.2725	NR			NR	0.62
Kenya	10X	2016	Homa Bay County		Homa Bay	Homa Bay	-0.3138	34.2725	NR			NR	1
Madagascar	5X	2016	Atsinanana Region	Brickaville District		Ambodifaho	-18.82	49.0631	100			24hrs	1
Madagascar	5X	2016	Atsinanana Region	Brickaville District		Ambodifaho	-18.82	49.0631	100			24hrs	1
Madagascar	5X	2016	Atsimo-Atsinanana Region			Lanivo	-22.2833	47.8167	100			24hrs	1
Madagascar	5X	2016	Atsinanana Region	Toamasina District			-18.1494	49.3986	100			24hrs	0.94
Madagascar	5X	2016	Analanjirofo Region	Vavatenina District			-17.4667	49.197	100			24hrs	1
Madagascar	5X	2016	Analanjirofo Region	Vavatenina District			-17.4667	49.197	100			24hrs	1
Mali	1X	2016	Mopti Region			Djenne	13.9062	-4.55465	100			NR	0.17
Mali	1X	2016	Mopti Region			Bandiagara	14.343	-3.606	104			NR	0.19
Mali	1X	2016	Mopti Region			Bankass	14.0785	-3.51826	104			NR	0.42
Mali	1X	2016	Koulikoro Region			Koulikoro	12.8667	-7.56666	100			NR	0.34
Mali	1X	2016	Koulikoro Region	Dioila Cercle		Fana	12.7888	-6.9478	73			NR	0.18
Mali	1X	2016	SÃ©gou Region			Baroueli	13.0683	-6.82792	66			NR	0.03
Mali	1X	2016	Bamako District	Bamako Cercle		Bamako	12.65	-7.99986	100			NR	0.34
Mali	1X	2016	Koulikoro Region	Kati Cercle		Kati	12.744	-8.06651	100			NR	0.78
Mali	1X	2016	SÃ©gou Region			Bla	12.95	-5.75	104			NR	0.2
Mali	1X	2016	Sikasso Region	Yanfolila Cercle		Yanfolila/Selingue	10.9978	-8.00582	100			NR	0.04
Mali	1X	2016	Sikasso Region	Bougouni Cercle		Bougouni	11.4167	-7.48332	80			NR	0.09
Mali	1X	2016	SÃ©gou Region			Niono	14.2235	-5.97646	104			NR	0.16
Mali	1X	2016	Kayes Region			Kita	13.0402	-9.48798	100			NR	0.47
Mali	1X	2016	Sikasso Region	Kadiolo Cercle		Kadiolo	10.5571	-5.75997	100			NR	0.07
Mali	2X	2016	Mopti Region			Djenne	13.9062	-4.55465	100			NR	0.27
Mali	2X	2016	Mopti Region			Bandiagara	14.343	-3.606	104			NR	0.44
Mali	2X	2016	Mopti Region			Bankass	14.0785	-3.51826	104			NR	0.71
Mali	2X	2016	Koulikoro Region			Koulikoro	12.8667	-7.56666	100			NR	0.53
Mali	2X	2016	Koulikoro Region	Dioila Cercle		Fana	12.7888	-6.9478	104			NR	0.3
Mali	2X	2016	SÃ©gou Region			Baroueli	13.0683	-6.82792	94			NR	0.26
Mali	2X	2016	Bamako District	Bamako Cercle		Bamako	12.65	-7.99986	100			NR	0.2
Mali	2X	2016	Koulikoro Region	Kati Cercle		Kati	12.744	-8.06651	100			NR	0.75
Mali	2X	2016	SÃ©gou Region			Bla	12.95	-5.75	104			NR	0.44
Mali	2X	2016	Sikasso Region	Yanfolila Cercle		Yanfolila/Selingue	10.9978	-8.00582	100			NR	0.17
Mali	2X	2016	Sikasso Region	Bougouni Cercle		Bougouni	11.4167	-7.48332	97			NR	0.18
Mali	2X	2016	SÃ©gou Region			Niono	14.2235	-5.97646	78			NR	0.26
Mali	2X	2016	Kayes Region			Kita	13.0402	-9.48798	100			NR	0.35
Mali	2X	2016	Sikasso Region	Kadiolo Cercle		Kadiolo	10.5571	-5.75997	100			NR	0.22
Mali	5X	2016	Mopti Region			Djenne	13.9062	-4.55465	99			NR	0.27
Mali	5X	2016	Mopti Region			Bandiagara	14.343	-3.606	104			NR	0.49
Mali	5X	2016	Mopti Region			Bankass	14.0785	-3.51826	104			NR	0.81
Mali	5X	2016	Koulikoro Region			Koulikoro	12.8667	-7.56666	100			NR	0.92
Mali	5X	2016	Koulikoro Region	Dioila Cercle		Fana	12.7888	-6.9478	92			NR	0.36
Mali	5X	2016	SÃ©gou Region			Baroueli	13.0683	-6.82792	102			NR	0.3
Mali	5X	2016	Bamako District	Bamako Cercle		Bamako	12.65	-7.99986	100			NR	0.36
Mali	5X	2016	Koulikoro Region	Kati Cercle		Kati	12.744	-8.06651	100			NR	0.86
Mali	5X	2016	SÃ©gou Region			Bla	12.95	-5.75	100			NR	0.88
Mali	5X	2016	Sikasso Region	Yanfolila Cercle		Yanfolila/Selingue	10.9978	-8.00582	99			NR	0.29
Mali	5X	2016	Sikasso Region	Bougouni Cercle		Bougouni	11.4167	-7.48332	100			NR	0.17
Mali	5X	2016	Kayes Region			Kita	13.0402	-9.48798	100			NR	0.64
Mali	5X	2016	Sikasso Region	Kadiolo Cercle		Kadiolo	10.5571	-5.75997	100			NR	0.43
Mali	10X	2016	Mopti Region			Djenne	13.9062	-4.55465	93			NR	0.28
Mali	10X	2016	Mopti Region			Bandiagara	14.343	-3.606	104			NR	0.69
Mali	10X	2016	Mopti Region			Bankass	14.0785	-3.51826	104			NR	0.75
Mali	10X	2016	Koulikoro Region			Koulikoro	12.8667	-7.56666	100			NR	0.91
Mali	10X	2016	Koulikoro Region	Dioila Cercle		Fana	12.7888	-6.9478	79			NR	0.66
Mali	10X	2016	SÃ©gou Region			Baroueli	13.0683	-6.82792	100			NR	0.93
Mali	10X	2016	Bamako District	Bamako Cercle		Bamako	12.65	-7.99986	100			NR	0.74
Mali	10X	2016	Koulikoro Region	Kati Cercle		Kati	12.744	-8.06651	100			NR	0.91
Mali	10X	2016	SÃ©gou Region			Bla	12.95	-5.75	101			NR	0.88
Mali	10X	2016	Sikasso Region	Yanfolila Cercle		Yanfolila/Selingue	10.9978	-8.00582	100			NR	0.44
Mali	10X	2016	Sikasso Region	Bougouni Cercle		Bougouni	11.4167	-7.48332	93			NR	0.83
Mali	10X	2016	SÃ©gou Region			Niono	14.2235	-5.97646	103			NR	0.93
Mali	10X	2016	Kayes Region			Kita	13.0402	-9.48798	100			NR	0.64
Mali	10X	2016	Sikasso Region	Kadiolo Cercle		Kadiolo	10.5571	-5.75997	80			NR	0.61
Mali	1X	2016	Mopti Region			Djenne	13.9062	-4.55465	98			NR	0.38
Mali	1X	2016	Mopti Region			Bandiagara	14.343	-3.606	104			NR	0.38
Mali	1X	2016	Mopti Region			Bankass	14.0785	-3.51826	100			NR	0.43
Mali	1X	2016	Koulikoro Region			Koulikoro	12.8667	-7.56666	100			NR	0.02
Mali	1X	2016	Koulikoro Region	Dioila Cercle		Fana	12.7888	-6.9478	100			NR	0.21
Mali	1X	2016	SÃ©gou Region			Baroueli	13.0683	-6.82792	72			NR	0.39
Mali	1X	2016	Bamako District	Bamako Cercle		Bamako	12.65	-7.99986	100			NR	0.84
Mali	1X	2016	Koulikoro Region	Kati Cercle		Kati	12.744	-8.06651	100			NR	0.84
Mali	1X	2016	SÃ©gou Region			Bla	12.95	-5.75	101			NR	0.64
Mali	1X	2016	Sikasso Region	Yanfolila Cercle		Yanfolila/Selingue	10.9978	-8.00582	100			NR	0.23
Mali	1X	2016	Sikasso Region	Bougouni Cercle		Bougouni	11.4167	-7.48332	80			NR	0.43
Mali	1X	2016	Kayes Region			Kita	13.0402	-9.48798	100			NR	0.62
Mali	1X	2016	Sikasso Region	Kadiolo Cercle		Kadiolo	10.5571	-5.75997	80			NR	0.55
Mali	2X	2016	Mopti Region			Djenne	13.9062	-4.55465	100			NR	0.43
Mali	2X	2016	Mopti Region			Bandiagara	14.343	-3.606	104			NR	0.53
Mali	2X	2016	Mopti Region			Bankass	14.0785	-3.51826	100			NR	0.52
Mali	2X	2016	Koulikoro Region			Koulikoro	12.8667	-7.56666	96			NR	0.6
Mali	2X	2016	Koulikoro Region	Dioila Cercle		Fana	12.7888	-6.9478	94			NR	0.5
Mali	2X	2016	SÃ©gou Region			Baroueli	13.0683	-6.82792	83			NR	0.52
Mali	2X	2016	Bamako District	Bamako Cercle		Bamako	12.65	-7.99986	100			NR	0.82
Mali	2X	2016	Koulikoro Region	Kati Cercle		Kati	12.744	-8.06651	100			NR	0.92
Mali	2X	2016	SÃ©gou Region			Bla	12.95	-5.75	96			NR	0.62
Mali	2X	2016	Sikasso Region	Yanfolila Cercle		Yanfolila/Selingue	10.9978	-8.00582	99			NR	0.36
Mali	2X	2016	Sikasso Region	Bougouni Cercle		Bougouni	11.4167	-7.48332	100			NR	0.85
Mali	2X	2016	Kayes Region			Kita	13.0402	-9.48798	100			NR	0.63
Mali	2X	2016	Sikasso Region	Kadiolo Cercle		Kadiolo	10.5571	-5.75997	80			NR	0.69
Mali	5X	2016	Mopti Region			Djenne	13.9062	-4.55465	101			NR	0.6
Mali	5X	2016	Mopti Region			Bandiagara	14.343	-3.606	104			NR	0.87
Mali	5X	2016	Mopti Region			Bankass	14.0785	-3.51826	102			NR	0.74
Mali	5X	2016	Koulikoro Region			Koulikoro	12.8667	-7.56666	101			NR	0.84
Mali	5X	2016	Koulikoro Region	Dioila Cercle		Fana	12.7888	-6.9478	100			NR	0.48
Mali	5X	2016	SÃ©gou Region			Baroueli	13.0683	-6.82792	97			NR	0.71
Mali	5X	2016	Bamako District	Bamako Cercle		Bamako	12.65	-7.99986	100			NR	0.8
Mali	5X	2016	Koulikoro Region	Kati Cercle		Kati	12.744	-8.06651	100			NR	0.61
Mali	5X	2016	SÃ©gou Region			Bla	12.95	-5.75	101			NR	0.74
Mali	5X	2016	Sikasso Region	Yanfolila Cercle		Yanfolila/Selingue	10.9978	-8.00582	100			NR	0.51
Mali	5X	2016	Sikasso Region	Bougouni Cercle		Bougouni	11.4167	-7.48332	95			NR	0.92
Mali	5X	2016	Kayes Region			Kita	13.0402	-9.48798	100			NR	0.77
Mali	5X	2016	Sikasso Region	Kadiolo Cercle		Kadiolo	10.5571	-5.75997	80			NR	0.9
Mali	10X	2016	Mopti Region			Djenne	13.9062	-4.55465	98			NR	0.53
Mali	10X	2016	Mopti Region			Bandiagara	14.343	-3.606	104			NR	0.78
Mali	10X	2016	Mopti Region			Bankass	14.0785	-3.51826	102			NR	0.83
Mali	10X	2016	Koulikoro Region			Koulikoro	12.8667	-7.56666	100			NR	0.81
Mali	10X	2016	Koulikoro Region	Dioila Cercle		Fana	12.7888	-6.9478	91			NR	0.76
Mali	10X	2016	SÃ©gou Region			Baroueli	13.0683	-6.82792	104			NR	0.89
Mali	10X	2016	Bamako District	Bamako Cercle		Bamako	12.65	-7.99986	100			NR	0.9
Mali	10X	2016	Koulikoro Region	Kati Cercle		Kati	12.744	-8.06651	100			NR	0.88
Mali	10X	2016	SÃ©gou Region			Bla	12.95	-5.75	104			NR	0.88
Mali	10X	2016	Sikasso Region	Yanfolila Cercle		Yanfolila/Selingue	10.9978	-8.00582	100			NR	0.64
Mali	10X	2016	Sikasso Region	Bougouni Cercle		Bougouni	11.4167	-7.48332	104			NR	0.88
Mali	10X	2016	Kayes Region			Kita	13.0402	-9.48798	100			NR	0.71
Mali	10X	2016	Sikasso Region	Kadiolo Cercle		Kadiolo	10.5571	-5.75997	80			NR	0.91
Mali	NR	2016	Mopti Region			Djenne	13.9062	-4.55465	100			NR	0.17
Mali	NR	2016	Mopti Region			Bandiagara	14.343	-3.606	104			NR	0.19
Mali	NR	2016	Mopti Region			Bankass	14.0785	-3.51826	104			NR	0.42
Mali	NR	2016	Bamako District	Bamako Cercle		Bamako	12.65	-7.99986	100			NR	0.34
Mali	NR	2016	Koulikoro Region	Kati Cercle		Kati	12.744	-8.06651	100			NR	0.78
Mali	NR	2016	SÃ©gou Region			Niono	14.2235	-5.97646	104			NR	0.16
Mali	NR	2016	Kayes Region			Kita	13.0402	-9.48798	100			NR	0.49
Mali	NR	2016	Koulikoro Region			Koulikoro	12.8667	-7.56666	100			NR	0.34
Mali	NR	2016	Koulikoro Region	Dioila Cercle		Fana	12.7888	-6.9478	73			NR	0.18
Mali	NR	2016	SÃ©gou Region			Baroueli	13.0683	-6.82792	66			NR	0.03
Mali	NR	2016	SÃ©gou Region			Bla	12.95	-5.75	104			NR	0.2
Mali	NR	2016	Sikasso Region	Yanfolila Cercle		Yanfolila/Selingue	10.9978	-8.00582	100			NR	0.04
Mali	NR	2016	Sikasso Region	Kadiolo Cercle		Kadiolo	10.5571	-5.75997	100			NR	0.07
Mali	NR	2016	Sikasso Region	Bougouni Cercle		Bougouni	11.4167	-7.48332	80			NR	0.09
Mali	NR	2016	Mopti Region			Djenne	13.9062	-4.55465	94			NR	0.38
Mali	NR	2016	Mopti Region			Bandiagara	14.343	-3.606	104			NR	0.25
Mali	NR	2016	Mopti Region			Bankass	14.0785	-3.51826	104			NR	0.3
Mali	NR	2016	Bamako District	Bamako Cercle		Bamako	12.65	-7.99986	100			NR	0.75
Mali	NR	2016	Koulikoro Region	Kati Cercle		Kati	12.744	-8.06651	100			NR	0.75
Mali	NR	2016	Kayes Region			Kita	13.0402	-9.48798	100			NR	0.56
Mali	NR	2016	Koulikoro Region			Koulikoro	12.8667	-7.56666	100			NR	0.69
Mali	NR	2016	Koulikoro Region	Dioila Cercle		Fana	12.7888	-6.9478	100			NR	0.21
Mali	NR	2016	SÃ©gou Region			Baroueli	13.0683	-6.82792	100			NR	0.36
Mali	NR	2016	SÃ©gou Region			Bla	12.95	-5.75	104			NR	0.26
Mali	NR	2016	Sikasso Region	Yanfolila Cercle		Yanfolila/Selingue	10.9978	-8.00582	77			NR	0.49
Mali	NR	2016	Sikasso Region	Kadiolo Cercle		Kadiolo	10.5571	-5.75997	80			NR	0.6
Mali	NR	2016	Sikasso Region	Bougouni Cercle		Bougouni	11.4167	-7.48332	80			NR	0.31
Mali	NR	2016	Mopti Region			Djenne	13.9062	-4.55465	98			NR	0.38
Mali	NR	2016	Mopti Region			Bandiagara	14.343	-3.606	104			NR	0.38
Mali	NR	2016	Mopti Region			Bankass	14.0785	-3.51826	100			NR	0.43
Mali	NR	2016	Bamako District	Bamako Cercle		Bamako	12.65	-7.99986	100			NR	0.84
Mali	NR	2016	Koulikoro Region	Kati Cercle		Kati	12.744	-8.06651	100			NR	0.84
Mali	NR	2016	Kayes Region			Kita	13.0402	-9.48798	100			NR	0.62
Mali	NR	2016	Koulikoro Region			Koulikoro	12.8667	-7.56666	100			NR	0.02
Mali	NR	2016	Koulikoro Region	Dioila Cercle		Fana	12.7888	-6.9478	100			NR	0.21
Mali	NR	2016	SÃ©gou Region			Baroueli	13.0683	-6.82792	72			NR	0.39
Mali	NR	2016	SÃ©gou Region			Bla	12.95	-5.75	101			NR	0.64
Mali	NR	2016	Sikasso Region	Yanfolila Cercle		Yanfolila/Selingue	10.9978	-8.00582	100			NR	0.23
Mali	NR	2016	Sikasso Region	Kadiolo Cercle		Kadiolo	10.5571	-5.75997	80			NR	0.55
Mali	NR	2016	Sikasso Region	Bougouni Cercle		Bougouni	11.4167	-7.48332	80			NR	0.43
Mali	NR	2016	Mopti Region			Djenne	13.9062	-4.55465	91			NR	0.69
Mali	NR	2016	Mopti Region			Bandiagara	14.343	-3.606	104			NR	0.4
Mali	NR	2016	Mopti Region			Bankass	14.0785	-3.51826	104			NR	0.71
Mali	NR	2016	Bamako District	Bamako Cercle		Bamako	12.65	-7.99986	100			NR	0.83
Mali	NR	2016	Koulikoro Region	Kati Cercle		Kati	12.744	-8.06651	100			NR	0.88
Mali	NR	2016	Kayes Region			Kita	13.0402	-9.48798	100			NR	0.82
Mali	NR	2016	Koulikoro Region			Koulikoro	12.8667	-7.56666	100			NR	0.51
Mali	NR	2016	Koulikoro Region	Dioila Cercle		Fana	12.7888	-6.9478	100			NR	0.47
Mali	NR	2016	SÃ©gou Region			Baroueli	13.0683	-6.82792	100			NR	0.46
Mali	NR	2016	SÃ©gou Region			Bla	12.95	-5.75	102			NR	0.86
Mali	NR	2016	Sikasso Region	Yanfolila Cercle		Yanfolila/Selingue	10.9978	-8.00582	104			NR	0.69
Mali	NR	2016	Sikasso Region	Kadiolo Cercle		Kadiolo	10.5571	-5.75997	80			NR	0.74
Mali	NR	2016	Sikasso Region	Bougouni Cercle		Bougouni	11.4167	-7.48332	80			NR	0.73
Nigeria	NR	2016	Akwa Ibom State	Ikot Ekpene		Ikot Ekpene	5.1744	7.7145	100			NR	0.99
Nigeria	NR	2016	Akwa Ibom State	Ikot Ekpene		Ikot Ekpene	5.1744	7.7145	100			NR	0.98
Nigeria	NR	2016	Akwa Ibom State	Ikot Ekpene		Ikot Ekpene	5.1744	7.7145	100			NR	1
Nigeria	NR	2016	Akwa Ibom State	Ikot Ekpene		Ikot Ekpene	5.1744	7.7145	100			NR	0.97
Nigeria	NR	2016	Akwa Ibom State	Ikot Ekpene		Ikot Ekpene	5.1744	7.7145	100			NR	1
Nigeria	NR	2016	Akwa Ibom State	Ikot Ekpene		Ikot Ekpene	5.1744	7.7145	100			NR	1
Nigeria	NR	2016	Akwa Ibom State	Ikot Ekpene		Ikot Ekpene	5.1744	7.7145	100			NR	1
Nigeria	NR	2016	Akwa Ibom State	Ikot Ekpene		Ikot Ekpene	5.1744	7.7145	100			NR	0.82
Nigeria	NR	2016	Akwa Ibom State	Itu		Itu	5.1551	8.0247	100			NR	1
Nigeria	NR	2016	Akwa Ibom State	Itu		Itu	5.1551	8.0247	100			NR	0.99
Nigeria	NR	2016	Akwa Ibom State	Itu		Itu	5.1551	8.0247	100			NR	1
Nigeria	NR	2016	Akwa Ibom State	Itu		Itu	5.1551	8.0247	100			NR	1
Nigeria	NR	2016	Akwa Ibom State	Itu		Itu	5.1551	8.0247	100			NR	1
Nigeria	NR	2016	Akwa Ibom State	Itu		Itu	5.1551	8.0247	100			NR	1
Nigeria	NR	2016	Akwa Ibom State	Itu		Itu	5.1551	8.0247	100			NR	1
Nigeria	NR	2016	Akwa Ibom State	Itu		Itu	5.1551	8.0247	100			NR	0.34
Nigeria	NR	2016	Akwa Ibom State	Mkpat Enin		Mpat Enin	4.6999	7.7688	100			NR	0.99
Nigeria	NR	2016	Akwa Ibom State	Mkpat Enin		Mpat Enin	4.6999	7.7688	135			NR	0.726
Nigeria	NR	2016	Akwa Ibom State	Mkpat Enin		Mpat Enin	4.6999	7.7688	100			NR	1
Nigeria	NR	2016	Akwa Ibom State	Mkpat Enin		Mpat Enin	4.6999	7.7688	100			NR	1
Nigeria	NR	2016	Akwa Ibom State	Mkpat Enin		Mpat Enin	4.6999	7.7688	100			NR	1
Nigeria	NR	2016	Akwa Ibom State	Mkpat Enin		Mpat Enin	4.6999	7.7688	100			NR	1
Nigeria	NR	2016	Akwa Ibom State	Mkpat Enin		Mpat Enin	4.6999	7.7688	105			NR	0.952
Nigeria	NR	2016	Akwa Ibom State	Mkpat Enin		Mpat Enin	4.6999	7.7688	100			NR	0.5
Nigeria	NR	2016	Akwa Ibom State	Oron		Oron	4.8074	8.2377	100			NR	0.99
Nigeria	NR	2016	Akwa Ibom State	Oron		Oron	4.8074	8.2377	100			NR	0.98
Nigeria	NR	2016	Akwa Ibom State	Oron		Oron	4.8074	8.2377	100			NR	1
Nigeria	NR	2016	Akwa Ibom State	Oron		Oron	4.8074	8.2377	100			NR	0.99
Nigeria	NR	2016	Akwa Ibom State	Oron		Oron	4.8074	8.2377	100			NR	1
Nigeria	NR	2016	Akwa Ibom State	Oron		Oron	4.8074	8.2377	100			NR	1
Nigeria	NR	2016	Akwa Ibom State	Oron		Oron	4.8074	8.2377	100			NR	1
Nigeria	NR	2016	Akwa Ibom State	Oron		Oron	4.8074	8.2377	100			NR	0.44
Nigeria	NR	2016	Bauchi State	Bauchi		Bauchi	10.301	9.8237	100			NR	0.98
Nigeria	NR	2016	Bauchi State	Bauchi		Bauchi	10.301	9.8237	100			NR	0.94
Nigeria	NR	2016	Bauchi State	Bauchi		Bauchi	10.301	9.8237	100			NR	0.96
Nigeria	NR	2016	Bauchi State	Bauchi		Bauchi	10.301	9.8237	100			NR	0.97
Nigeria	NR	2016	Bauchi State	Bauchi		Bauchi	10.301	9.8237	100			NR	1
Nigeria	NR	2016	Bauchi State	Bauchi		Bauchi	10.301	9.8237	100			NR	0.99
Nigeria	NR	2016	Bauchi State	Bauchi		Bauchi	10.301	9.8237	100			NR	1
Nigeria	NR	2016	Bauchi State	Bauchi		Bauchi	10.301	9.8237	100			NR	1
Nigeria	NR	2016	Bauchi State	Dass		Dass	9.9894	9.5006	100			NR	0.97
Nigeria	NR	2016	Bauchi State	Dass		Dass	9.9894	9.5006	100			NR	0.96
Nigeria	NR	2016	Bauchi State	Dass		Dass	9.9894	9.5006	100			NR	0.96
Nigeria	NR	2016	Bauchi State	Dass		Dass	9.9894	9.5006	100			NR	0.97
Nigeria	NR	2016	Bauchi State	Dass		Dass	9.9894	9.5006	100			NR	0.99
Nigeria	NR	2016	Bauchi State	Dass		Dass	9.9894	9.5006	100			NR	0.98
Nigeria	NR	2016	Bauchi State	Dass		Dass	9.9894	9.5006	100			NR	1
Nigeria	NR	2016	Bauchi State	Misau		Misau	11.314	10.4652	100			NR	0.98
Nigeria	NR	2016	Bauchi State	Misau		Misau	11.314	10.4652	100			NR	0.99
Nigeria	NR	2016	Bauchi State	Misau		Misau	11.314	10.4652	100			NR	0.96
Nigeria	NR	2016	Bauchi State	Misau		Misau	11.314	10.4652	100			NR	0.98
Nigeria	NR	2016	Bauchi State	Misau		Misau	11.314	10.4652	100			NR	1
Nigeria	NR	2016	Bauchi State	Misau		Misau	11.314	10.4652	100			NR	1
Nigeria	NR	2016	Bauchi State	Misau		Misau	11.314	10.4652	100			NR	0.99
Nigeria	NR	2016	Bauchi State	Shira		Shira	11.5041	10.0173	100			NR	0.97
Nigeria	NR	2016	Bauchi State	Shira		Shira	11.5041	10.0173	100			NR	0.98
Nigeria	NR	2016	Bauchi State	Shira		Shira	11.5041	10.0173	100			NR	0.97
Nigeria	NR	2016	Bauchi State	Shira		Shira	11.5041	10.0173	100			NR	0.99
Nigeria	NR	2016	Bauchi State	Shira		Shira	11.5041	10.0173	100			NR	0.99
Nigeria	NR	2016	Bauchi State	Shira		Shira	11.5041	10.0173	100			NR	0.99
Nigeria	NR	2016	Bauchi State	Shira		Shira	11.5041	10.0173	100			NR	0.98
Nigeria	NR	2016	Ebonyi State	Ezza North		Ezza North	6.27078	7.97127	100			NR	0.93
Nigeria	NR	2016	Ebonyi State	Ezza North		Ezza North	6.27078	7.97127	100			NR	0.53
Nigeria	NR	2016	Ebonyi State	Ezza North		Ezza North	6.27078	7.97127	100			NR	0.74
Nigeria	NR	2016	Ebonyi State	Ezza North		Ezza North	6.27078	7.97127	100			NR	0.92
Nigeria	NR	2016	Ebonyi State	Ezza North		Ezza North	6.27078	7.97127	100			NR	1
Nigeria	NR	2016	Ebonyi State	Ezza North		Ezza North	6.27078	7.97127	100			NR	1
Nigeria	NR	2016	Ebonyi State	Ezza North		Ezza North	6.27078	7.97127	100			NR	0.68
Nigeria	NR	2016	Ebonyi State	Ezza North		Ezza North	6.27078	7.97127	100			NR	0.45
Nigeria	NR	2016	Ebonyi State	Ikwo		Ikwo	6.05316	8.16284	100			NR	0.87
Nigeria	NR	2016	Ebonyi State	Ikwo		Ikwo	6.05316	8.16284	100			NR	0.38
Nigeria	NR	2016	Ebonyi State	Ikwo		Ikwo	6.05316	8.16284	100			NR	0.8
Nigeria	NR	2016	Ebonyi State	Ikwo		Ikwo	6.05316	8.16284	100			NR	0.54
Nigeria	NR	2016	Ebonyi State	Ikwo		Ikwo	6.05316	8.16284	100			NR	1
Nigeria	NR	2016	Ebonyi State	Ikwo		Ikwo	6.05316	8.16284	100			NR	1
Nigeria	NR	2016	Ebonyi State	Ikwo		Ikwo	6.05316	8.16284	100			NR	0.66
Nigeria	NR	2016	Ebonyi State	Ikwo		Ikwo	6.05316	8.16284	100			NR	0.77
Nigeria	NR	2016	Ebonyi State	Ohaozara		Ohaozara	5.9917	7.7634	100			NR	0.75
Nigeria	NR	2016	Ebonyi State	Ohaozara		Ohaozara	5.9917	7.7634	100			NR	0.55
Nigeria	NR	2016	Ebonyi State	Ohaozara		Ohaozara	5.9917	7.7634	100			NR	0.91
Nigeria	NR	2016	Ebonyi State	Ohaozara		Ohaozara	5.9917	7.7634	100			NR	0.88
Nigeria	NR	2016	Ebonyi State	Ohaozara		Ohaozara	5.9917	7.7634	100			NR	1
Nigeria	NR	2016	Ebonyi State	Ohaozara		Ohaozara	5.9917	7.7634	100			NR	1
Nigeria	NR	2016	Ebonyi State	Ohaozara		Ohaozara	5.9917	7.7634	100			NR	0.56
Nigeria	NR	2016	Ebonyi State	Ohaozara		Ohaozara	5.9917	7.7634	100			NR	0.58
Nigeria	NR	2016	Ebonyi State	Ohaukwu		Ohaukwu	6.4725	8.0029	100			NR	0.81
Nigeria	NR	2016	Ebonyi State	Ohaukwu		Ohaukwu	6.4725	8.0029	100			NR	0.62
Nigeria	NR	2016	Ebonyi State	Ohaukwu		Ohaukwu	6.4725	8.0029	100			NR	0.46
Nigeria	NR	2016	Ebonyi State	Ohaukwu		Ohaukwu	6.4725	8.0029	100			NR	0.93
Nigeria	NR	2016	Ebonyi State	Ohaukwu		Ohaukwu	6.4725	8.0029	100			NR	1
Nigeria	NR	2016	Ebonyi State	Ohaukwu		Ohaukwu	6.4725	8.0029	100			NR	1
Nigeria	NR	2016	Ebonyi State	Ohaukwu		Ohaukwu	6.4725	8.0029	100			NR	0.63
Nigeria	NR	2016	Ebonyi State	Ohaukwu		Ohaukwu	6.4725	8.0029	100			NR	0.82
Nigeria	NR	2016	Nasarawa State	Doma		Doma	8.4009	8.3581	100			NR	1
Nigeria	NR	2016	Nasarawa State	Doma		Doma	8.4009	8.3581	100			NR	0.61
Nigeria	NR	2016	Nasarawa State	Doma		Doma	8.4009	8.3581	100			NR	0.98
Nigeria	NR	2016	Nasarawa State	Doma		Doma	8.4009	8.3581	101			NR	0.99
Nigeria	NR	2016	Nasarawa State	Doma		Doma	8.4009	8.3581	100			NR	1
Nigeria	NR	2016	Nasarawa State	Doma		Doma	8.4009	8.3581	100			NR	1
Nigeria	NR	2016	Nasarawa State	Doma		Doma	8.4009	8.3581	101			NR	0.29
Nigeria	NR	2016	Nasarawa State	Doma		Doma	8.4009	8.3581	100			NR	0.48
Nigeria	NR	2016	Nasarawa State	Karu		Karu	9.0268	7.6005	100			NR	0.99
Nigeria	NR	2016	Nasarawa State	Karu		Karu	9.0268	7.6005	100			NR	0.87
Nigeria	NR	2016	Nasarawa State	Karu		Karu	9.0268	7.6005	100			NR	1
Nigeria	NR	2016	Nasarawa State	Karu		Karu	9.0268	7.6005	100			NR	1
Nigeria	NR	2016	Nasarawa State	Karu		Karu	9.0268	7.6005	103			NR	1
Nigeria	NR	2016	Nasarawa State	Karu		Karu	9.0268	7.6005	100			NR	1
Nigeria	NR	2016	Nasarawa State	Karu		Karu	9.0268	7.6005	101			NR	0.77
Nigeria	NR	2016	Nasarawa State	Karu		Karu	9.0268	7.6005	100			NR	0.62
Nigeria	NR	2016	Nasarawa State	Lafia		Nasarawa	8.5705	8.3088	100			NR	1
Nigeria	NR	2016	Nasarawa State	Lafia		Nasarawa	8.5705	8.3088	100			NR	0.93
Nigeria	NR	2016	Nasarawa State	Lafia		Nasarawa	8.5705	8.3088	100			NR	1
Nigeria	NR	2016	Nasarawa State	Lafia		Nasarawa	8.5705	8.3088	100			NR	1
Nigeria	NR	2016	Nasarawa State	Lafia		Nasarawa	8.5705	8.3088	100			NR	1
Nigeria	NR	2016	Nasarawa State	Lafia		Nasarawa	8.5705	8.3088	100			NR	1
Nigeria	NR	2016	Nasarawa State	Lafia		Nasarawa	8.5705	8.3088	100			NR	0.41
Nigeria	NR	2016	Nasarawa State	Lafia		Nasarawa	8.5705	8.3088	100			NR	0.62
Nigeria	NR	2016	Nasarawa State	Lafia		Nasarawa (N/Eggon)	8.49154	8.51512	100			NR	1
Nigeria	NR	2016	Nasarawa State	Lafia		Nasarawa (N/Eggon)	8.49154	8.51512	102			NR	0.971
Nigeria	NR	2016	Nasarawa State	Lafia		Nasarawa (N/Eggon)	8.49154	8.51512	100			NR	1
Nigeria	NR	2016	Nasarawa State	Lafia		Nasarawa (N/Eggon)	8.49154	8.51512	100			NR	1
Nigeria	NR	2016	Nasarawa State	Lafia		Nasarawa (N/Eggon)	8.49154	8.51512	100			NR	1
Nigeria	NR	2016	Nasarawa State	Lafia		Nasarawa (N/Eggon)	8.49154	8.51512	100			NR	1
Nigeria	NR	2016	Nasarawa State	Lafia		Nasarawa (N/Eggon)	8.49154	8.51512	100			NR	0.24
Nigeria	NR	2016	Nasarawa State	Lafia		Nasarawa (N/Eggon)	8.49154	8.51512	100			NR	0.49
Nigeria	NR	2016	Oyo State	Afijio		Afijio	7.7243	3.8655	100			NR	1
Nigeria	NR	2016	Oyo State	Afijio		Afijio	7.7243	3.8655	100			NR	0.96
Nigeria	NR	2016	Oyo State	Afijio		Afijio	7.7243	3.8655	100			NR	1
Nigeria	NR	2016	Oyo State	Afijio		Afijio	7.7243	3.8655	100			NR	1
Nigeria	NR	2016	Oyo State	Afijio		Afijio	7.7243	3.8655	100			NR	1
Nigeria	NR	2016	Oyo State	Afijio		Afijio	7.7243	3.8655	100			NR	1
Nigeria	NR	2016	Oyo State	Afijio		Afijio	7.7243	3.8655	100			NR	0.99
Nigeria	NR	2016	Oyo State	Afijio		Afijio	7.7243	3.8655	100			NR	0.74
Nigeria	NR	2016	Oyo State	Akinyele		Akinyele	7.5503	3.947	100			NR	1
Nigeria	NR	2016	Oyo State	Akinyele		Akinyele	7.5503	3.947	100			NR	0.72
Nigeria	NR	2016	Oyo State	Akinyele		Akinyele	7.5503	3.947	100			NR	1
Nigeria	NR	2016	Oyo State	Akinyele		Akinyele	7.5503	3.947	100			NR	1
Nigeria	NR	2016	Oyo State	Akinyele		Akinyele	7.5503	3.947	100			NR	1
Nigeria	NR	2016	Oyo State	Akinyele		Akinyele	7.5503	3.947	100			NR	1
Nigeria	NR	2016	Oyo State	Akinyele		Akinyele	7.5503	3.947	100			NR	0.96
Nigeria	NR	2016	Oyo State	Akinyele		Akinyele	7.5503	3.947	100			NR	0
Nigeria	NR	2016	Oyo State	Egbeda		Egbeda	7.3982	4.0491	100			NR	1
Nigeria	NR	2016	Oyo State	Egbeda		Egbeda	7.3982	4.0491	100			NR	0.85
Nigeria	NR	2016	Oyo State	Egbeda		Egbeda	7.3982	4.0491	100			NR	0.99
Nigeria	NR	2016	Oyo State	Egbeda		Egbeda	7.3982	4.0491	100			NR	0.91
Nigeria	NR	2016	Oyo State	Egbeda		Egbeda	7.3982	4.0491	100			NR	1
Nigeria	NR	2016	Oyo State	Egbeda		Egbeda	7.3982	4.0491	100			NR	1
Nigeria	NR	2016	Oyo State	Egbeda		Egbeda	7.3982	4.0491	100			NR	0.61
Nigeria	NR	2016	Oyo State	Egbeda		Egbeda	7.3982	4.0491	100			NR	0.44
Nigeria	NR	2016	Oyo State	Oluyole		Oluyole	7.2059	3.8655	100			NR	1
Nigeria	NR	2016	Oyo State	Oluyole		Oluyole	7.2059	3.8655	100			NR	0.63
Nigeria	NR	2016	Oyo State	Oluyole		Oluyole	7.2059	3.8655	100			NR	1
Nigeria	NR	2016	Oyo State	Oluyole		Oluyole	7.2059	3.8655	100			NR	1
Nigeria	NR	2016	Oyo State	Oluyole		Oluyole	7.2059	3.8655	100			NR	1
Nigeria	NR	2016	Oyo State	Oluyole		Oluyole	7.2059	3.8655	100			NR	1
Nigeria	NR	2016	Oyo State	Oluyole		Oluyole	7.2059	3.8655	100			NR	1
Nigeria	NR	2016	Oyo State	Oluyole		Oluyole	7.2059	3.8655	100			NR	0
Nigeria	NR	2016	Sokoto State	Bodinga		Bodingo	12.824	5.1641	100			NR	0.7
Nigeria	NR	2016	Sokoto State	Bodinga		Bodingo	12.824	5.1641	100			NR	0.55
Nigeria	NR	2016	Sokoto State	Bodinga		Bodingo	12.824	5.1641	100			NR	0.72
Nigeria	NR	2016	Sokoto State	Bodinga		Bodingo	12.824	5.1641	100			NR	0.98
Nigeria	NR	2016	Sokoto State	Bodinga		Bodingo	12.824	5.1641	100			NR	1
Nigeria	NR	2016	Sokoto State	Bodinga		Bodingo	12.824	5.1641	100			NR	1
Nigeria	NR	2016	Sokoto State	Bodinga		Bodingo	12.824	5.1641	100			NR	0.6
Nigeria	NR	2016	Sokoto State	Bodinga		Bodingo	12.824	5.1641	100			NR	0.84
Nigeria	NR	2016	Sokoto State	Rabah		Rabah	13.1226	5.5053	100			NR	0.76
Nigeria	NR	2016	Sokoto State	Rabah		Rabah	13.1226	5.5053	100			NR	0.77
Nigeria	NR	2016	Sokoto State	Rabah		Rabah	13.1226	5.5053	100			NR	0.93
Nigeria	NR	2016	Sokoto State	Rabah		Rabah	13.1226	5.5053	100			NR	0.95
Nigeria	NR	2016	Sokoto State	Rabah		Rabah	13.1226	5.5053	100			NR	0.4
Nigeria	NR	2016	Sokoto State	Tambuwal		Tambawal	12.3492	4.8521	100			NR	0.52
Nigeria	NR	2016	Sokoto State	Tambuwal		Tambawal	12.3492	4.8521	100			NR	0.8
Nigeria	NR	2016	Sokoto State	Tambuwal		Tambawal	12.3492	4.8521	100			NR	0.99
Nigeria	NR	2016	Sokoto State	Tambuwal		Tambawal	12.3492	4.8521	100			NR	1
Nigeria	NR	2016	Sokoto State	Tambuwal		Tambawal	12.3492	4.8521	100			NR	0.2
Nigeria	NR	2016	Sokoto State	Wamakko		Wamakko	13.0367	5.0945	100			NR	0.99
Nigeria	NR	2016	Sokoto State	Wamakko		Wamakko	13.0367	5.0945	100			NR	0.39
Nigeria	NR	2016	Sokoto State	Wamakko		Wamakko	13.0367	5.0945	100			NR	1
Nigeria	NR	2016	Sokoto State	Wamakko		Wamakko	13.0367	5.0945	100			NR	0.6
Nigeria	NR	2016	Sokoto State	Wamakko		Wamakko	13.0367	5.0945	100			NR	0.54
Nigeria	1X	2016	Nasarawa State	Doma		Doma	8.4009	8.3581	NR			NR	0.65
Nigeria	1X	2016	Nasarawa State	Karu		Karu	9.0268	7.6005	NR			NR	0.94
Nigeria	1X	2016	Nasarawa State	Lafia		Nasarawa	8.5705	8.3088	NR			NR	0.98
Nigeria	1X	2016	Nasarawa State	Lafia		Nasarawa (N/Eggon)	8.49154	8.51512	NR			NR	0.98
Nigeria	2X	2016	Nasarawa State	Doma		Doma	8.4009	8.3581	NR			NR	0.95
Nigeria	2X	2016	Nasarawa State	Karu		Karu	9.0268	7.6005	NR			NR	0.99
Nigeria	2X	2016	Nasarawa State	Lafia		Nasarawa	8.5705	8.3088	NR			NR	1
Nigeria	2X	2016	Nasarawa State	Lafia		Nasarawa (N/Eggon)	8.49154	8.51512	NR			NR	1
Nigeria	5X	2016	Nasarawa State	Doma		Doma	8.4009	8.3581	NR			NR	0.97
Nigeria	5X	2016	Nasarawa State	Karu		Karu	9.0268	7.6005	NR			NR	1
Nigeria	5X	2016	Nasarawa State	Lafia		Nasarawa	8.5705	8.3088	NR			NR	1
Nigeria	5X	2016	Nasarawa State	Lafia		Nasarawa (N/Eggon)	8.49154	8.51512	NR			NR	1
Nigeria	10X	2016	Nasarawa State	Doma		Doma	8.4009	8.3581	NR			NR	1
Nigeria	10X	2016	Nasarawa State	Karu		Karu	9.0268	7.6005	NR			NR	1
Nigeria	10X	2016	Nasarawa State	Lafia		Nasarawa	8.5705	8.3088	NR			NR	1
Nigeria	10X	2016	Nasarawa State	Lafia		Nasarawa (N/Eggon)	8.49154	8.51512	NR			NR	1
Nigeria	1X	2016	Nasarawa State	Doma		Doma	8.4009	8.3581	NR			NR	0.65
Nigeria	1X	2016	Nasarawa State	Karu		Karu	9.0268	7.6005	NR			NR	0.89
Nigeria	1X	2016	Nasarawa State	Lafia		Nasarawa	8.5705	8.3088	NR			NR	0.76
Nigeria	1X	2016	Nasarawa State	Lafia		Nasarawa (N/Eggon)	8.49154	8.51512	NR			NR	0.76
Nigeria	2X	2016	Nasarawa State	Doma		Doma	8.4009	8.3581	NR			NR	0.95
Nigeria	2X	2016	Nasarawa State	Karu		Karu	9.0268	7.6005	NR			NR	0.97
Nigeria	2X	2016	Nasarawa State	Lafia		Nasarawa	8.5705	8.3088	NR			NR	0.94
Nigeria	2X	2016	Nasarawa State	Lafia		Nasarawa (N/Eggon)	8.49154	8.51512	NR			NR	0.98
Nigeria	5X	2016	Nasarawa State	Doma		Doma	8.4009	8.3581	NR			NR	0.97
Nigeria	5X	2016	Nasarawa State	Karu		Karu	9.0268	7.6005	NR			NR	0.99
Nigeria	5X	2016	Nasarawa State	Lafia		Nasarawa	8.5705	8.3088	NR			NR	0.98
Nigeria	5X	2016	Nasarawa State	Lafia		Nasarawa (N/Eggon)	8.49154	8.51512	NR			NR	1
Nigeria	10X	2016	Nasarawa State	Doma		Doma	8.4009	8.3581	NR			NR	1
Nigeria	10X	2016	Nasarawa State	Karu		Karu	9.0268	7.6005	NR			NR	1
Nigeria	10X	2016	Nasarawa State	Lafia		Nasarawa	8.5705	8.3088	NR			NR	1
Nigeria	10X	2016	Nasarawa State	Lafia		Nasarawa (N/Eggon)	8.49154	8.51512	NR			NR	1
Nigeria	1X	2016	Oyo State	Afijio		Afijio	7.7243	3.8655	NR			NR	0.96
Nigeria	1X	2016	Oyo State	Akinyele		Akinyele	7.5503	3.947	NR			NR	0.72
Nigeria	1X	2016	Oyo State	Egbeda		Egbeda	7.3982	4.0491	NR			NR	0.85
Nigeria	1X	2016	Oyo State	Oluyole		Oluyole	7.2059	3.8655	NR			NR	0.63
Nigeria	2X	2016	Oyo State	Afijio		Afijio	7.7243	3.8655	NR			NR	1
Nigeria	2X	2016	Oyo State	Akinyele		Akinyele	7.5503	3.947	NR			NR	0.97
Nigeria	2X	2016	Oyo State	Egbeda		Egbeda	7.3982	4.0491	NR			NR	0.92
Nigeria	2X	2016	Oyo State	Oluyole		Oluyole	7.2059	3.8655	NR			NR	0.79
Nigeria	5X	2016	Oyo State	Afijio		Afijio	7.7243	3.8655	NR			NR	1
Nigeria	5X	2016	Oyo State	Akinyele		Akinyele	7.5503	3.947	NR			NR	0.98
Nigeria	5X	2016	Oyo State	Egbeda		Egbeda	7.3982	4.0491	NR			NR	1
Nigeria	5X	2016	Oyo State	Oluyole		Oluyole	7.2059	3.8655	NR			NR	0.88
Nigeria	10X	2016	Oyo State	Afijio		Afijio	7.7243	3.8655	NR			NR	1
Nigeria	10X	2016	Oyo State	Akinyele		Akinyele	7.5503	3.947	NR			NR	1
Nigeria	10X	2016	Oyo State	Egbeda		Egbeda	7.3982	4.0491	NR			NR	1
Nigeria	10X	2016	Oyo State	Oluyole		Oluyole	7.2059	3.8655	NR			NR	1
Nigeria	1X	2016	Ebonyi State	Ezza North		Ezza North	6.27078	7.97127	NR			NR	0.74
Nigeria	1X	2016	Ebonyi State	Ikwo		Ikwo	6.05316	8.16284	NR			NR	0.8
Nigeria	1X	2016	Ebonyi State	Ohaozara		Ohaozara	5.9917	7.7634	NR			NR	0.91
Nigeria	1X	2016	Ebonyi State	Ohaukwu		Ohaukwu	6.4725	8.0029	NR			NR	0.46
Nigeria	2X	2016	Ebonyi State	Ezza North		Ezza North	6.27078	7.97127	NR			NR	0.67
Nigeria	2X	2016	Ebonyi State	Ikwo		Ikwo	6.05316	8.16284	NR			NR	0.95
Nigeria	2X	2016	Ebonyi State	Ohaozara		Ohaozara	5.9917	7.7634	NR			NR	0.99
Nigeria	2X	2016	Ebonyi State	Ohaukwu		Ohaukwu	6.4725	8.0029	NR			NR	0.4
Nigeria	5X	2016	Ebonyi State	Ezza North		Ezza North	6.27078	7.97127	NR			NR	0.97
Nigeria	5X	2016	Ebonyi State	Ikwo		Ikwo	6.05316	8.16284	NR			NR	0.83
Nigeria	5X	2016	Ebonyi State	Ohaozara		Ohaozara	5.9917	7.7634	NR			NR	0.87
Nigeria	5X	2016	Ebonyi State	Ohaukwu		Ohaukwu	6.4725	8.0029	NR			NR	0.92
Nigeria	10X	2016	Ebonyi State	Ezza North		Ezza North	6.27078	7.97127	NR			NR	0.95
Nigeria	10X	2016	Ebonyi State	Ikwo		Ikwo	6.05316	8.16284	NR			NR	0.92
Nigeria	10X	2016	Ebonyi State	Ohaozara		Ohaozara	5.9917	7.7634	NR			NR	0.9
Nigeria	10X	2016	Ebonyi State	Ohaukwu		Ohaukwu	6.4725	8.0029	NR			NR	0.95
Nigeria	1X	2016	Ebonyi State	Ezza North		Ezza North	6.27078	7.97127	NR			NR	0.53
Nigeria	1X	2016	Ebonyi State	Ikwo		Ikwo	6.05316	8.16284	NR			NR	0.38
Nigeria	1X	2016	Ebonyi State	Ohaozara		Ohaozara	5.9917	7.7634	NR			NR	0.55
Nigeria	1X	2016	Ebonyi State	Ohaukwu		Ohaukwu	6.4725	8.0029	NR			NR	0.62
Nigeria	2X	2016	Ebonyi State	Ezza North		Ezza North	6.27078	7.97127	NR			NR	0.17
Nigeria	2X	2016	Ebonyi State	Ikwo		Ikwo	6.05316	8.16284	NR			NR	0.13
Nigeria	2X	2016	Ebonyi State	Ohaozara		Ohaozara	5.9917	7.7634	NR			NR	0.19
Nigeria	2X	2016	Ebonyi State	Ohaukwu		Ohaukwu	6.4725	8.0029	NR			NR	0.14
Nigeria	5X	2016	Ebonyi State	Ezza North		Ezza North	6.27078	7.97127	NR			NR	0.46
Nigeria	5X	2016	Ebonyi State	Ikwo		Ikwo	6.05316	8.16284	NR			NR	0.8
Nigeria	5X	2016	Ebonyi State	Ohaozara		Ohaozara	5.9917	7.7634	NR			NR	0.49
Nigeria	5X	2016	Ebonyi State	Ohaukwu		Ohaukwu	6.4725	8.0029	NR			NR	0.29
Nigeria	10X	2016	Ebonyi State	Ezza North		Ezza North	6.27078	7.97127	NR			NR	0.78
Nigeria	10X	2016	Ebonyi State	Ikwo		Ikwo	6.05316	8.16284	NR			NR	0.88
Nigeria	10X	2016	Ebonyi State	Ohaozara		Ohaozara	5.9917	7.7634	NR			NR	0.57
Nigeria	10X	2016	Ebonyi State	Ohaukwu		Ohaukwu	6.4725	8.0029	NR			NR	0.61
Nigeria	1X	2016	Bauchi State	Bauchi		Bauchi	10.301	9.8237	NR			NR	0.96
Nigeria	1X	2016	Bauchi State	Dass		Dass	9.9894	9.5006	NR			NR	0.96
Nigeria	1X	2016	Bauchi State	Misau		Misau	11.314	10.4652	NR			NR	0.96
Nigeria	1X	2016	Bauchi State	Shira		Shira	11.5041	10.0173	NR			NR	0.97
Nigeria	2X	2016	Bauchi State	Bauchi		Bauchi	10.301	9.8237	NR			NR	1
Nigeria	2X	2016	Bauchi State	Dass		Dass	9.9894	9.5006	NR			NR	1
Nigeria	2X	2016	Bauchi State	Misau		Misau	11.314	10.4652	NR			NR	1
Nigeria	2X	2016	Bauchi State	Shira		Shira	11.5041	10.0173	NR			NR	1
Nigeria	5X	2016	Bauchi State	Bauchi		Bauchi	10.301	9.8237	NR			NR	1
Nigeria	5X	2016	Bauchi State	Dass		Dass	9.9894	9.5006	NR			NR	1
Nigeria	5X	2016	Bauchi State	Misau		Misau	11.314	10.4652	NR			NR	1
Nigeria	5X	2016	Bauchi State	Shira		Shira	11.5041	10.0173	NR			NR	1
Nigeria	10X	2016	Bauchi State	Bauchi		Bauchi	10.301	9.8237	NR			NR	1
Nigeria	10X	2016	Bauchi State	Dass		Dass	9.9894	9.5006	NR			NR	1
Nigeria	10X	2016	Bauchi State	Misau		Misau	11.314	10.4652	NR			NR	1
Nigeria	10X	2016	Bauchi State	Shira		Shira	11.5041	10.0173	NR			NR	1
Nigeria	1X	2016	Bauchi State	Bauchi		Bauchi	10.301	9.8237	NR			NR	0.94
Nigeria	1X	2016	Bauchi State	Dass		Dass	9.9894	9.5006	NR			NR	0.96
Nigeria	1X	2016	Bauchi State	Misau		Misau	11.314	10.4652	NR			NR	0.99
Nigeria	1X	2016	Bauchi State	Shira		Shira	11.5041	10.0173	NR			NR	0.98
Nigeria	2X	2016	Bauchi State	Bauchi		Bauchi	10.301	9.8237	NR			NR	1
Nigeria	2X	2016	Bauchi State	Dass		Dass	9.9894	9.5006	NR			NR	1
Nigeria	2X	2016	Bauchi State	Misau		Misau	11.314	10.4652	NR			NR	1
Nigeria	2X	2016	Bauchi State	Shira		Shira	11.5041	10.0173	NR			NR	1
Nigeria	5X	2016	Bauchi State	Bauchi		Bauchi	10.301	9.8237	NR			NR	1
Nigeria	5X	2016	Bauchi State	Dass		Dass	9.9894	9.5006	NR			NR	1
Nigeria	5X	2016	Bauchi State	Misau		Misau	11.314	10.4652	NR			NR	1
Nigeria	5X	2016	Bauchi State	Shira		Shira	11.5041	10.0173	NR			NR	1
Nigeria	10X	2016	Bauchi State	Bauchi		Bauchi	10.301	9.8237	NR			NR	1
Nigeria	10X	2016	Bauchi State	Dass		Dass	9.9894	9.5006	NR			NR	1
Nigeria	10X	2016	Bauchi State	Misau		Misau	11.314	10.4652	NR			NR	1
Nigeria	10X	2016	Bauchi State	Shira		Shira	11.5041	10.0173	NR			NR	1
Nigeria	1X	2016	Sokoto State	Bodinga		Bodingo	12.824	5.1641	NR			NR	0.77
Nigeria	1X	2016	Sokoto State	Rabah		Rabah	13.1226	5.5053	NR			NR	0.74
Nigeria	1X	2016	Sokoto State	Tambuwal		Tambawal	12.3492	4.8521	NR			NR	0.67
Nigeria	1X	2016	Sokoto State	Wamakko		Wamakko	13.0367	5.0945	NR			NR	0.74
Nigeria	2X	2016	Sokoto State	Bodinga		Bodingo	12.824	5.1641	NR			NR	1
Nigeria	2X	2016	Sokoto State	Rabah		Rabah	13.1226	5.5053	NR			NR	0.99
Nigeria	2X	2016	Sokoto State	Tambuwal		Tambawal	12.3492	4.8521	NR			NR	1
Nigeria	2X	2016	Sokoto State	Wamakko		Wamakko	13.0367	5.0945	NR			NR	1
Nigeria	5X	2016	Sokoto State	Bodinga		Bodingo	12.824	5.1641	NR			NR	1
Nigeria	5X	2016	Sokoto State	Rabah		Rabah	13.1226	5.5053	NR			NR	1
Nigeria	5X	2016	Sokoto State	Tambuwal		Tambawal	12.3492	4.8521	NR			NR	1
Nigeria	5X	2016	Sokoto State	Wamakko		Wamakko	13.0367	5.0945	NR			NR	1
Nigeria	10X	2016	Sokoto State	Bodinga		Bodingo	12.824	5.1641	NR			NR	1
Nigeria	10X	2016	Sokoto State	Rabah		Rabah	13.1226	5.5053	NR			NR	1
Nigeria	10X	2016	Sokoto State	Tambuwal		Tambawal	12.3492	4.8521	NR			NR	1
Nigeria	10X	2016	Sokoto State	Wamakko		Wamakko	13.0367	5.0945	NR			NR	1
Uganda	5X	2016	Western Region	Hoima District		Hoima	1.43224	31.0534	25			NR	0.84
Uganda	10X	2016	Western Region	Hoima District		Hoima	1.43224	31.0534	25			NR	0.88
Uganda	1X	2016	Western Region	Hoima District		Hoima	1.43224	31.0534	22			NR	0.773
Uganda	2X	2016	Western Region	Hoima District		Hoima	1.43224	31.0534	24			NR	0.833
Uganda	5X	2016	Western Region	Hoima District		Hoima	1.43224	31.0534	20			NR	0.95
Uganda	10X	2016	Western Region	Hoima District		Hoima	1.43224	31.0534	20			NR	1
Uganda	2X	2016	Western Region	Hoima District		Hoima	1.43224	31.0534	22			NR	0.227
Uganda	5X	2016	Western Region	Hoima District		Hoima	1.43224	31.0534	22			NR	0.409
Uganda	10X	2016	Western Region	Hoima District		Hoima	1.43224	31.0534	21			NR	0.857
Uganda	1X	2016	Eastern Region			Katakwi	1.9731	34.0641	19			NR	0.895
Uganda	2X	2016	Eastern Region			Katakwi	1.9731	34.0641	20			NR	1
Uganda	5X	2016	Eastern Region			Katakwi	1.9731	34.0641	18			NR	1
Uganda	1X	2016	Eastern Region			Katakwi	1.9731	34.0641	16			NR	0.875
Uganda	2X	2016	Eastern Region			Katakwi	1.9731	34.0641	24			NR	0.958
Uganda	5X	2016	Eastern Region			Katakwi	1.9731	34.0641	26			NR	1
Uganda	10X	2016	Eastern Region			Katakwi	1.9731	34.0641	26			NR	1
Uganda	1X	2016	Northern Region	Kitgum District		Kitgum	3.26629	32.7964	25			NR	0.6
Uganda	2X	2016	Northern Region	Kitgum District		Kitgum	3.26629	32.7964	25			NR	0.92
Uganda	5X	2016	Northern Region	Kitgum District		Kitgum	3.26629	32.7964	25			NR	0.96
Uganda	10X	2016	Northern Region	Kitgum District		Kitgum	3.26629	32.7964	25			NR	1
Uganda	1X	2016	Central Region	Wakiso District		Wakiso	0.22433	32.4485	25			NR	1
Uganda	2X	2016	Central Region	Wakiso District		Wakiso	0.22433	32.4485	25			NR	1
Uganda	5X	2016	Central Region	Wakiso District		Wakiso	0.22433	32.4485	25			NR	1
Uganda	10X	2016	Central Region	Wakiso District		Wakiso	0.22433	32.4485	25			NR	1
Uganda	1X	2016	Central Region	Wakiso District		Wakiso	0.22433	32.4485	25			NR	0.36
Uganda	2X	2016	Central Region	Wakiso District		Wakiso	0.22433	32.4485	25			NR	0.92
Uganda	5X	2016	Central Region	Wakiso District		Wakiso	0.22433	32.4485	25			NR	1
Uganda	10X	2016	Central Region	Wakiso District		Wakiso	0.22433	32.4485	25			NR	1
Uganda	1X	2016	Central Region	Wakiso District		Wakiso	0.22433	32.4485	25			NR	0.32
Uganda	2X	2016	Central Region	Wakiso District		Wakiso	0.22433	32.4485	25			NR	0.8
Uganda	5X	2016	Central Region	Wakiso District		Wakiso	0.22433	32.4485	25			NR	1
Uganda	10X	2016	Central Region	Wakiso District		Wakiso	0.22433	32.4485	25			NR	1
Uganda	1X	2016	Northern Region	Apac District		Apac	1.98021	32.5318	25			NR	0.16
Uganda	2X	2016	Northern Region	Apac District		Apac	1.98021	32.5318	24			NR	0.333
Uganda	5X	2016	Northern Region	Apac District		Apac	1.98021	32.5318	37			NR	0.459
Uganda	10X	2016	Northern Region	Apac District		Apac	1.98021	32.5318	15			NR	0.8
Uganda	1X	2016	Northern Region	Lira District		Lira	2.2581	32.8874	25			NR	1
Uganda	2X	2016	Northern Region	Lira District		Lira	2.2581	32.8874	25			NR	1
Uganda	5X	2016	Northern Region	Lira District		Lira	2.2581	32.8874	25			NR	1
Uganda	10X	2016	Northern Region	Lira District		Lira	2.2581	32.8874	25			NR	1
Uganda	1X	2016	Northern Region	Lira District		Lira	2.2581	32.8874	25			NR	0.8
Uganda	2X	2016	Northern Region	Lira District		Lira	2.2581	32.8874	25			NR	0.96
Uganda	5X	2016	Northern Region	Lira District		Lira	2.2581	32.8874	25			NR	1
Uganda	10X	2016	Northern Region	Lira District		Lira	2.2581	32.8874	25			NR	1
Uganda	1X	2016	Northern Region	Lira District		Lira	2.2581	32.8874	25			NR	0.44
Uganda	2X	2016	Northern Region	Lira District		Lira	2.2581	32.8874	25			NR	0.6
Uganda	5X	2016	Northern Region	Lira District		Lira	2.2581	32.8874	25			NR	0.76
Uganda	10X	2016	Northern Region	Lira District		Lira	2.2581	32.8874	25			NR	1
Uganda	1X	2016	Eastern Region			Soroti	1.7132	33.6064	26			NR	0.702
Uganda	2X	2016	Eastern Region			Soroti	1.7132	33.6064	26			NR	0.808
Uganda	5X	2016	Eastern Region			Soroti	1.7132	33.6064	26			NR	1
Uganda	10X	2016	Eastern Region			Soroti	1.7132	33.6064	27			NR	1
Uganda	1X	2016	Eastern Region	Tororo District		Tororo	0.61646	34.1453	NR			NR	0.93
Uganda	2X	2016	Eastern Region	Tororo District		Tororo	0.61646	34.1453	NR			NR	1
Uganda	5X	2016	Eastern Region	Tororo District		Tororo	0.61646	34.1453	NR			NR	1
Uganda	10X	2016	Eastern Region	Tororo District		Tororo	0.61646	34.1453	NR			NR	1
Uganda	1X	2016	Eastern Region	Tororo District		Tororo	0.61646	34.1453	NR			NR	0.99
Uganda	2X	2016	Eastern Region	Tororo District		Tororo	0.61646	34.1453	NR			NR	0.98
Uganda	5X	2016	Eastern Region	Tororo District		Tororo	0.61646	34.1453	NR			NR	1
Uganda	10X	2016	Eastern Region	Tororo District		Tororo	0.61646	34.1453	NR			NR	1
Uganda	1X	2016	Eastern Region	Tororo District		Tororo	0.61646	34.1453	NR			NR	0.95
Uganda	2X	2016	Eastern Region	Tororo District		Tororo	0.61646	34.1453	NR			NR	0.97
Uganda	5X	2016	Eastern Region	Tororo District		Tororo	0.61646	34.1453	NR			NR	0.96
Uganda	10X	2016	Eastern Region	Tororo District		Tororo	0.61646	34.1453	NR			NR	1
Uganda	1X	2016	Eastern Region			Katakwi	1.9731	34.0641	47			NR	0.957
Uganda	2X	2016	Eastern Region			Katakwi	1.9731	34.0641	44			NR	0.955
Uganda	5X	2016	Eastern Region			Katakwi	1.9731	34.0641	52			NR	1
Uganda	10X	2016	Eastern Region			Katakwi	1.9731	34.0641	51			NR	1
Uganda	1X	2016	Eastern Region			Katakwi	1.9731	34.0641	52			NR	0.904
Uganda	2X	2016	Eastern Region			Katakwi	1.9731	34.0641	51			NR	1
Uganda	5X	2016	Eastern Region			Katakwi	1.9731	34.0641	55			NR	1
Uganda	10X	2016	Eastern Region			Katakwi	1.9731	34.0641	54			NR	1
Uganda	1X	2016	Eastern Region			Katakwi	1.9731	34.0641	17			NR	0.941
Uganda	2X	2016	Eastern Region			Katakwi	1.9731	34.0641	28			NR	0.964
Uganda	5X	2016	Eastern Region			Katakwi	1.9731	34.0641	14			NR	1
Uganda	10X	2016	Eastern Region			Katakwi	1.9731	34.0641	24			NR	1
Uganda	1X	2016	Northern Region	Kitgum District		Kitgum	3.26629	32.7964	26			NR	0.808
Uganda	2X	2016	Northern Region	Kitgum District		Kitgum	3.26629	32.7964	26			NR	0.885
Uganda	5X	2016	Northern Region	Kitgum District		Kitgum	3.26629	32.7964	27			NR	1
Uganda	10X	2016	Northern Region	Kitgum District		Kitgum	3.26629	32.7964	27			NR	1
Uganda	1X	2016	Northern Region	Kitgum District		Kitgum	3.26629	32.7964	25			NR	0.76
Uganda	2X	2016	Northern Region	Kitgum District		Kitgum	3.26629	32.7964	25			NR	0.92
Uganda	5X	2016	Northern Region	Kitgum District		Kitgum	3.26629	32.7964	25			NR	1
Uganda	10X	2016	Northern Region	Kitgum District		Kitgum	3.26629	32.7964	25			NR	1
Uganda	1X	2016	Northern Region	Kitgum District		Kitgum	3.26629	32.7964	25			NR	0.72
Uganda	2X	2016	Northern Region	Kitgum District		Kitgum	3.26629	32.7964	25			NR	0.8
Uganda	5X	2016	Northern Region	Kitgum District		Kitgum	3.26629	32.7964	25			NR	1
Uganda	10X	2016	Northern Region	Kitgum District		Kitgum	3.26629	32.7964	25			NR	1
Uganda	1X	2016	Northern Region	Apac District		Apac	1.98021	32.5318	26			NR	0.615
Uganda	2X	2016	Northern Region	Apac District		Apac	1.98021	32.5318	25			NR	0.68
Uganda	5X	2016	Northern Region	Apac District		Apac	1.98021	32.5318	24			NR	0.917
Uganda	10X	2016	Northern Region	Apac District		Apac	1.98021	32.5318	30			NR	0.933
Uganda	1X	2016	Northern Region	Apac District		Apac	1.98021	32.5318	25			NR	0.56
Uganda	2X	2016	Northern Region	Apac District		Apac	1.98021	32.5318	26			NR	0.731
Uganda	5X	2016	Northern Region	Apac District		Apac	1.98021	32.5318	29			NR	0.862
Uganda	10X	2016	Northern Region	Apac District		Apac	1.98021	32.5318	25			NR	0.92
Uganda	1X	2016	Northern Region	Apac District		Apac	1.98021	32.5318	22			NR	0.409
Uganda	2X	2016	Northern Region	Apac District		Apac	1.98021	32.5318	20			NR	0.7
Uganda	5X	2016	Northern Region	Apac District		Apac	1.98021	32.5318	27			NR	0.963
Uganda	10X	2016	Northern Region	Apac District		Apac	1.98021	32.5318	32			NR	1
Uganda	1X	2016	Eastern Region			Soroti	1.7132	33.6064	25			NR	0.6
Uganda	2X	2016	Eastern Region			Soroti	1.7132	33.6064	28			NR	0.893
Uganda	5X	2016	Eastern Region			Soroti	1.7132	33.6064	25			NR	1
Uganda	10X	2016	Eastern Region			Soroti	1.7132	33.6064	29			NR	1
Uganda	1X	2016	Eastern Region			Soroti	1.7132	33.6064	25			NR	0.84
Uganda	2X	2016	Eastern Region			Soroti	1.7132	33.6064	25			NR	0.88
Uganda	5X	2016	Eastern Region			Soroti	1.7132	33.6064	25			NR	1
Uganda	10X	2016	Eastern Region			Soroti	1.7132	33.6064	26			NR	1
Uganda	1X	2016	Eastern Region			Soroti	1.7132	33.6064	25			NR	0.36
Uganda	2X	2016	Eastern Region			Soroti	1.7132	33.6064	29			NR	0.655
Uganda	5X	2016	Eastern Region			Soroti	1.7132	33.6064	28			NR	1
Uganda	10X	2016	Eastern Region			Soroti	1.7132	33.6064	26			NR	1
Tanzania, United Republic of	1X	2016	Arusha Region	Arumeru District		Arumeru	-3.3388	36.7826	NR			24hrs	0.474
Tanzania, United Republic of	1X	2016	Kagera Region	Bukoba District		Muleba	-1.5023	31.3916	NR			24hrs	0.681
Tanzania, United Republic of	1X	2016	Mara Region	Musoma DIstrict		Musoma	-1.5	33.8	NR			24hrs	0.9
Tanzania, United Republic of	1X	2016	Morogoro Region	Ulanga District		Kilombero	-8.39215	36.5263	NR			24hrs	1
Tanzania, United Republic of	1X	2016	Shinyanga Region	Bukombe District		Geita	-3.2	31.9	NR			24hrs	1
Tanzania, United Republic of	2X	2016	Arusha Region	Arumeru District		Arumeru	-3.3388	36.7826	NR			24hrs	0.519
Tanzania, United Republic of	2X	2016	Kagera Region	Bukoba District		Muleba	-1.5023	31.3916	NR			24hrs	0.789
Tanzania, United Republic of	2X	2016	Mara Region	Musoma DIstrict		Musoma	-1.5	33.8	NR			24hrs	1
Tanzania, United Republic of	2X	2016	Morogoro Region	Ulanga District		Kilombero	-8.39215	36.5263	NR			24hrs	1
Tanzania, United Republic of	2X	2016	Shinyanga Region	Bukombe District		Geita	-3.2	31.9	NR			24hrs	1
Tanzania, United Republic of	5X	2016	Arusha Region	Arumeru District		Arumeru	-3.3388	36.7826	NR			24hrs	0.832
Tanzania, United Republic of	5X	2016	Kagera Region	Bukoba District		Muleba	-1.5023	31.3916	NR			24hrs	0.977
Tanzania, United Republic of	5X	2016	Mara Region	Musoma DIstrict		Musoma	-1.5	33.8	NR			24hrs	1
Tanzania, United Republic of	5X	2016	Morogoro Region	Ulanga District		Kilombero	-8.39215	36.5263	NR			24hrs	1
Tanzania, United Republic of	5X	2016	Shinyanga Region	Bukombe District		Geita	-3.2	31.9	NR			24hrs	1
Tanzania, United Republic of	10X	2016	Arusha Region	Arumeru District		Arumeru	-3.3388	36.7826	NR			24hrs	1
Tanzania, United Republic of	10X	2016	Kagera Region	Bukoba District		Muleba	-1.5023	31.3916	NR			24hrs	0.993
Tanzania, United Republic of	10X	2016	Mara Region	Musoma DIstrict		Musoma	-1.5	33.8	NR			24hrs	1
Tanzania, United Republic of	10X	2016	Morogoro Region	Ulanga District		Kilombero	-8.39215	36.5263	NR			24hrs	1
Tanzania, United Republic of	10X	2016	Shinyanga Region	Bukombe District		Geita	-3.2	31.9	NR			24hrs	1
Democratic Republic of the Congo	1X	2017	Kinshasa Province	Tshangu		Kingasani	-4.40496	15.3719	100			30 mins	0.76
Democratic Republic of the Congo	2X	2017	Kinshasa Province	Tshangu		Kingasani	-4.40496	15.3719	100			30 mins	0.99
Democratic Republic of the Congo	5X	2017	Kinshasa Province	Tshangu		Kingasani	-4.40496	15.3719	100			30 mins	1
Democratic Republic of the Congo	10X	2017	Kinshasa Province	Tshangu		Kingasani	-4.40496	15.3719	100			30 mins	1
Democratic Republic of the Congo	1X	2017	Kinshasa Province	Tshangu		Kingasani	-4.40496	15.3719	100			30 mins	0
Democratic Republic of the Congo	2X	2017	Kinshasa Province	Tshangu		Kingasani	-4.40496	15.3719	100			30 mins	0.17
Democratic Republic of the Congo	5X	2017	Kinshasa Province	Tshangu		Kingasani	-4.40496	15.3719	100			30 mins	0.66
Democratic Republic of the Congo	10X	2017	Kinshasa Province	Tshangu		Kingasani	-4.40496	15.3719	100			30 mins	0.93
Democratic Republic of the Congo	1X	2017	Kinshasa Province	Funa		Bu	-4.4419	15.2663	100			30 mins	0.79
Democratic Republic of the Congo	2X	2017	Kinshasa Province	Funa		Bu	-4.4419	15.2663	100			30 mins	0.98
Democratic Republic of the Congo	5X	2017	Kinshasa Province	Funa		Bu	-4.4419	15.2663	100			30 mins	1
Democratic Republic of the Congo	10X	2017	Kinshasa Province	Funa		Bu	-4.4419	15.2663	100			30 mins	1
Democratic Republic of the Congo	1X	2017	Kinshasa Province	Funa		Bu	-4.4419	15.2663	100			30 mins	0.03
Democratic Republic of the Congo	2X	2017	Kinshasa Province	Funa		Bu	-4.4419	15.2663	100			30 mins	0.29
Democratic Republic of the Congo	5X	2017	Kinshasa Province	Funa		Bu	-4.4419	15.2663	100			30 mins	0.74
Democratic Republic of the Congo	10X	2017	Kinshasa Province	Funa		Bu	-4.4419	15.2663	100			30 mins	0.95
Democratic Republic of the Congo	1X	2017	Kinshasa Province	Tshangu		Kinkole	-4.3368	15.5127	100			30 mins	0.79
Democratic Republic of the Congo	2X	2017	Kinshasa Province	Tshangu		Kinkole	-4.3368	15.5127	100			30 mins	0.94
Democratic Republic of the Congo	5X	2017	Kinshasa Province	Tshangu		Kinkole	-4.3368	15.5127	100			30 mins	0.99
Democratic Republic of the Congo	10X	2017	Kinshasa Province	Tshangu		Kinkole	-4.3368	15.5127	100			30 mins	1
Democratic Republic of the Congo	1X	2017	Kinshasa Province	Tshangu		Kinkole	-4.3368	15.5127	100			30 mins	0.01
Democratic Republic of the Congo	2X	2017	Kinshasa Province	Tshangu		Kinkole	-4.3368	15.5127	100			30 mins	0.28
Democratic Republic of the Congo	5X	2017	Kinshasa Province	Tshangu		Kinkole	-4.3368	15.5127	100			30 mins	0.65
Democratic Republic of the Congo	10X	2017	Kinshasa Province	Tshangu		Kinkole	-4.3368	15.5127	100			30 mins	0.86
Democratic Republic of the Congo	1X	2017	Kinshasa Province	Tshangu		Kimpoko	-4.20222	15.5517	100			30 mins	0.78
Democratic Republic of the Congo	2X	2017	Kinshasa Province	Tshangu		Kimpoko	-4.20222	15.5517	100			30 mins	0.96
Democratic Republic of the Congo	5X	2017	Kinshasa Province	Tshangu		Kimpoko	-4.20222	15.5517	100			30 mins	1
Democratic Republic of the Congo	10X	2017	Kinshasa Province	Tshangu		Kimpoko	-4.20222	15.5517	100			30 mins	1
Democratic Republic of the Congo	1X	2017	Kinshasa Province	Tshangu		Kimpoko	-4.20222	15.5517	100			30 mins	0.01
Democratic Republic of the Congo	2X	2017	Kinshasa Province	Tshangu		Kimpoko	-4.20222	15.5517	100			30 mins	0.27
Democratic Republic of the Congo	5X	2017	Kinshasa Province	Tshangu		Kimpoko	-4.20222	15.5517	100			30 mins	0.77
Democratic Republic of the Congo	10X	2017	Kinshasa Province	Tshangu		Kimpoko	-4.20222	15.5517	100			30 mins	0.99
Democratic Republic of the Congo	1X	2017	Bas Congo Province	Lukaya		Kasangulu	-4.5888	15.1668	100			30 mins	0.83
Democratic Republic of the Congo	2X	2017	Bas Congo Province	Lukaya		Kasangulu	-4.5888	15.1668	100			30 mins	0.99
Democratic Republic of the Congo	5X	2017	Bas Congo Province	Lukaya		Kasangulu	-4.5888	15.1668	100			30 mins	1
Democratic Republic of the Congo	10X	2017	Bas Congo Province	Lukaya		Kasangulu	-4.5888	15.1668	100			30 mins	1
Democratic Republic of the Congo	1X	2017	Bas Congo Province	Lukaya		Kasangulu	-4.5888	15.1668	100			30 mins	0.04
Democratic Republic of the Congo	2X	2017	Bas Congo Province	Lukaya		Kasangulu	-4.5888	15.1668	100			30 mins	0.37
Democratic Republic of the Congo	5X	2017	Bas Congo Province	Lukaya		Kasangulu	-4.5888	15.1668	100			30 mins	0.95
Democratic Republic of the Congo	10X	2017	Bas Congo Province	Lukaya		Kasangulu	-4.5888	15.1668	100			30 mins	1
Malawi	1X	2017	Central Region	Nkhotakota District		Chimkwende	-12.9841	34.3036	NR			24hrs	0.717
Malawi	1X	2017	Southern Region	Chikwawa District		Ntwana	-16.022	34.8189	NR			24hrs	0.527
Malawi	2X	2017	Southern Region	Chikwawa District		Ntwana	-16.022	34.8189	NR			24hrs	0.63
Malawi	1X	2017	Southern Region	Chikwawa District		Ntwana	-16.022	34.8189	NR			24hrs	0.543
Malawi	2X	2017	Southern Region	Chikwawa District		Ntwana	-16.022	34.8189	NR			24hrs	0.559
Malawi	2X	2017	Central Region	Nkhotakota District		Chimkwende	-12.9841	34.3036	NR			24hrs	0.726
Malawi	1X	2017	Central Region	Nkhotakota District		Chimkwende	-12.9841	34.3036	NR			24hrs	0.77
Malawi	1X	2017	Central Region	Nkhotakota District		Chimkwende	-12.9841	34.3036	NR			24hrs	0.807
Malawi	1X	2017	Central Region	Nkhotakota District		Vwawa	-12.412	34.0839	NR			24hrs	0.776
Malawi	1X	2017	Southern Region	Chikwawa District		Ntwana	-16.022	34.8189	NR			24hrs	0.874
Malawi	1X	2017	Southern Region	Chikwawa District		Maseya	-16.0438	34.8017	NR			24hrs	0.45
Malawi	1X	2017	Northern Region	Karonga District	Karonga	Wovwe	-9.9525	33.9248	NR			24hrs	1
Benin	1X	2017	Littoral Department		Cotonou Commune	Cotonou	6.3703	2.3912	90			24hrs	0.8888
Benin	2X	2017	Littoral Department		Cotonou Commune	Cotonou	6.3703	2.3912	92			24hrs	0.9673
Benin	5X	2017	Littoral Department		Cotonou Commune	Cotonou	6.3703	2.3912	84			24hrs	1
Benin	10X	2017	Littoral Department		Cotonou Commune	Cotonou	6.3703	2.3912	87			24hrs	1
Benin	1X	2017	Littoral Department		Cotonou Commune	Cotonou	6.3703	2.3912	81			24hrs	0.8395
Benin	2X	2017	Littoral Department		Cotonou Commune	Cotonou	6.3703	2.3912	92			24hrs	0.8586
Benin	5X	2017	Littoral Department		Cotonou Commune	Cotonou	6.3703	2.3912	79			24hrs	1
Benin	10X	2017	Littoral Department		Cotonou Commune	Cotonou	6.3703	2.3912	91			24hrs	1
Benin	1X	2017	Littoral Department		Cotonou Commune	Cotonou	6.3703	2.3912	85			24hrs	0.9764
Benin	2X	2017	Littoral Department		Cotonou Commune	Cotonou	6.3703	2.3912	89			24hrs	0.9887
Benin	5X	2017	Littoral Department		Cotonou Commune	Cotonou	6.3703	2.3912	100			24hrs	1
Benin	10X	2017	Littoral Department		Cotonou Commune	Cotonou	6.3703	2.3912	94			24hrs	1
Zambia	1X	2015-2016	Eastern Province	Mambwe District	Milenge	Johny-Nkumba	-13.7	31.8833	NR			NR	0.42
Zambia	2X	2015-2016	Eastern Province	Mambwe District	Milenge	Johny-Nkumba	-13.7	31.8833	NR			NR	0.8
Zambia	5X	2015-2016	Eastern Province	Mambwe District	Milenge	Johny-Nkumba	-13.7	31.8833	NR			NR	0.86
Zambia	10X	2015-2016	Eastern Province	Mambwe District	Milenge	Johny-Nkumba	-13.7	31.8833	NR			NR	0.82
Zambia	1X	2015-2016	Eastern Province	Mambwe District	Milenge	Johny-Nkumba	-13.7	31.8833	NR			NR	0.69
Zambia	2X	2015-2016	Eastern Province	Mambwe District	Milenge	Johny-Nkumba	-13.7	31.8833	NR			NR	0.86
Zambia	5X	2015-2016	Eastern Province	Mambwe District	Milenge	Johny-Nkumba	-13.7	31.8833	NR			NR	0.97
Zambia	10X	2015-2016	Eastern Province	Mambwe District	Milenge	Johny-Nkumba	-13.7	31.8833	NR			NR	0.99
Zambia	1X	2015-2016	Eastern Province	Mambwe District	Milenge	Johny-Nkumba	-13.7	31.8833	NR			NR	0.68
Zambia	2X	2015-2016	Eastern Province	Mambwe District	Milenge	Johny-Nkumba	-13.7	31.8833	NR			NR	0.68
Zambia	5X	2015-2016	Eastern Province	Mambwe District	Milenge	Johny-Nkumba	-13.7	31.8833	NR			NR	0.86
Zambia	10X	2015-2016	Eastern Province	Mambwe District	Milenge	Johny-Nkumba	-13.7	31.8833	NR			NR	0.96
Zambia	1X	2015-2016	Eastern Province	Mambwe District	Milenge	Johny-Nkumba	-13.7	31.8833	NR			NR	0.8
Zambia	2X	2015-2016	Eastern Province	Mambwe District	Milenge	Johny-Nkumba	-13.7	31.8833	NR			NR	0.91
Zambia	5X	2015-2016	Eastern Province	Mambwe District	Milenge	Johny-Nkumba	-13.7	31.8833	NR			NR	0.86
Zambia	10X	2015-2016	Eastern Province	Mambwe District	Milenge	Johny-Nkumba	-13.7	31.8833	NR			NR	0.84
Zambia	1X	2015-2016	Northwestern Province	Solwezi District	Milenge	Shitambulli	-12.035	29.2321	NR			NR	0.71
Zambia	2X	2015-2016	Northwestern Province	Solwezi District	Milenge	Shitambulli	-12.035	29.2321	NR			NR	0.69
Zambia	5X	2015-2016	Northwestern Province	Solwezi District	Milenge	Shitambulli	-12.035	29.2321	NR			NR	0.74
Zambia	10X	2015-2016	Northwestern Province	Solwezi District	Milenge	Shitambulli	-12.035	29.2321	NR			NR	0.56
Zambia	1X	2015-2016	Northwestern Province	Solwezi District	Milenge	Shitambulli	-12.035	29.2321	NR			NR	0.26
Zambia	2X	2015-2016	Northwestern Province	Solwezi District	Milenge	Shitambulli	-12.035	29.2321	NR			NR	0.77
Zambia	5X	2015-2016	Northwestern Province	Solwezi District	Milenge	Shitambulli	-12.035	29.2321	NR			NR	0.96
Zambia	10X	2015-2016	Northwestern Province	Solwezi District	Milenge	Shitambulli	-12.035	29.2321	NR			NR	0.94
Zambia	1X	2015-2016	Northwestern Province	Solwezi District	Milenge	Shitambulli	-12.035	29.2321	NR			NR	0.55
Zambia	2X	2015-2016	Northwestern Province	Solwezi District	Milenge	Shitambulli	-12.035	29.2321	NR			NR	0.54
Zambia	5X	2015-2016	Northwestern Province	Solwezi District	Milenge	Shitambulli	-12.035	29.2321	NR			NR	0.71
Zambia	10X	2015-2016	Northwestern Province	Solwezi District	Milenge	Shitambulli	-12.035	29.2321	NR			NR	0.97
Zambia	1X	2015-2016	Northwestern Province	Solwezi District	Milenge	Shitambulli	-12.035	29.2321	NR			NR	0.83
Zambia	2X	2015-2016	Northwestern Province	Solwezi District	Milenge	Shitambulli	-12.035	29.2321	NR			NR	0.94
Zambia	5X	2015-2016	Northwestern Province	Solwezi District	Milenge	Shitambulli	-12.035	29.2321	NR			NR	0.91
Zambia	10X	2015-2016	Northwestern Province	Solwezi District	Milenge	Shitambulli	-12.035	29.2321	NR			NR	0.84
Zambia	1X	2015-2016	Northwestern Province	Solwezi District	Milenge	Chinkula Yatema	-12.035	29.2321	NR			NR	0.75
Zambia	2X	2015-2016	Northwestern Province	Solwezi District	Milenge	Chinkula Yatema	-12.035	29.2321	NR			NR	0.89
Zambia	5X	2015-2016	Northwestern Province	Solwezi District	Milenge	Chinkula Yatema	-12.035	29.2321	NR			NR	0.9
Zambia	10X	2015-2016	Northwestern Province	Solwezi District	Milenge	Chinkula Yatema	-12.035	29.2321	NR			NR	0.88
Zambia	1X	2015-2016	Northwestern Province	Solwezi District	Milenge	Chinkula Yatema	-12.035	29.2321	NR			NR	0.91
Zambia	2X	2015-2016	Northwestern Province	Solwezi District	Milenge	Chinkula Yatema	-12.035	29.2321	NR			NR	0.96
Zambia	5X	2015-2016	Northwestern Province	Solwezi District	Milenge	Chinkula Yatema	-12.035	29.2321	NR			NR	1
Zambia	10X	2015-2016	Northwestern Province	Solwezi District	Milenge	Chinkula Yatema	-12.035	29.2321	NR			NR	1
Zambia	1X	2015-2016	Northwestern Province	Solwezi District	Milenge	Chinkula Yatema	-12.035	29.2321	NR			NR	0.91
Zambia	2X	2015-2016	Northwestern Province	Solwezi District	Milenge	Chinkula Yatema	-12.035	29.2321	NR			NR	0.92
Zambia	5X	2015-2016	Northwestern Province	Solwezi District	Milenge	Chinkula Yatema	-12.035	29.2321	NR			NR	0.86
Zambia	10X	2015-2016	Northwestern Province	Solwezi District	Milenge	Chinkula Yatema	-12.035	29.2321	NR			NR	0.95
Zambia	1X	2015-2016	Northwestern Province	Solwezi District	Milenge	Chinkula Yatema	-12.035	29.2321	NR			NR	0.75
Zambia	2X	2015-2016	Northwestern Province	Solwezi District	Milenge	Chinkula Yatema	-12.035	29.2321	NR			NR	0.86
Zambia	5X	2015-2016	Northwestern Province	Solwezi District	Milenge	Chinkula Yatema	-12.035	29.2321	NR			NR	0.87
Zambia	10X	2015-2016	Northwestern Province	Solwezi District	Milenge	Chinkula Yatema	-12.035	29.2321	NR			NR	0.87
Zambia	1X	2015-2016	Luapula Province	Samfya District	Samfiya	Pwele	-11.362	29.5514	NR			NR	0.48
Zambia	2X	2015-2016	Luapula Province	Samfya District	Samfiya	Pwele	-11.362	29.5514	NR			NR	0.56
Zambia	5X	2015-2016	Luapula Province	Samfya District	Samfiya	Pwele	-11.362	29.5514	NR			NR	0.7
Zambia	10X	2015-2016	Luapula Province	Samfya District	Samfiya	Pwele	-11.362	29.5514	NR			NR	0.74
Zambia	1X	2015-2016	Luapula Province	Samfya District	Samfiya	Pwele	-11.362	29.5514	NR			NR	0.88
Zambia	2X	2015-2016	Luapula Province	Samfya District	Samfiya	Pwele	-11.362	29.5514	NR			NR	0.86
Zambia	5X	2015-2016	Luapula Province	Samfya District	Samfiya	Pwele	-11.362	29.5514	NR			NR	0.94
Zambia	10X	2015-2016	Luapula Province	Samfya District	Samfiya	Pwele	-11.362	29.5514	NR			NR	1
Zambia	1X	2015-2016	Luapula Province	Samfya District	Samfiya	Pwele	-11.362	29.5514	NR			NR	0.87
Zambia	2X	2015-2016	Luapula Province	Samfya District	Samfiya	Pwele	-11.362	29.5514	NR			NR	0.9
Zambia	5X	2015-2016	Luapula Province	Samfya District	Samfiya	Pwele	-11.362	29.5514	NR			NR	0.91
Zambia	10X	2015-2016	Luapula Province	Samfya District	Samfiya	Pwele	-11.362	29.5514	NR			NR	0.95
Zambia	1X	2015-2016	Luapula Province	Samfya District	Samfiya	Pwele	-11.362	29.5514	NR			NR	0.83
Zambia	2X	2015-2016	Luapula Province	Samfya District	Samfiya	Pwele	-11.362	29.5514	NR			NR	0.95
Zambia	5X	2015-2016	Luapula Province	Samfya District	Samfiya	Pwele	-11.362	29.5514	NR			NR	0.99
Zambia	10X	2015-2016	Luapula Province	Samfya District	Samfiya	Pwele	-11.362	29.5514	NR			NR	0.96
Zambia	1X	2015-2016	Central Province	Serenje District	Samfiya	Fumpa Kulusa	-12.2736	29.9364	NR			NR	0.49
Zambia	2X	2015-2016	Central Province	Serenje District	Samfiya	Fumpa Kulusa	-12.2736	29.9364	NR			NR	0.79
Zambia	5X	2015-2016	Central Province	Serenje District	Samfiya	Fumpa Kulusa	-12.2736	29.9364	NR			NR	0.56
Zambia	10X	2015-2016	Central Province	Serenje District	Samfiya	Fumpa Kulusa	-12.2736	29.9364	NR			NR	0.86
Zambia	1X	2015-2016	Central Province	Serenje District	Samfiya	Fumpa Kulusa	-12.2736	29.9364	NR			NR	0.79
Zambia	2X	2015-2016	Central Province	Serenje District	Samfiya	Fumpa Kulusa	-12.2736	29.9364	NR			NR	0.97
Zambia	5X	2015-2016	Central Province	Serenje District	Samfiya	Fumpa Kulusa	-12.2736	29.9364	NR			NR	1
Zambia	10X	2015-2016	Central Province	Serenje District	Samfiya	Fumpa Kulusa	-12.2736	29.9364	NR			NR	1
Zambia	1X	2015-2016	Central Province	Serenje District	Samfiya	Fumpa Kulusa	-12.2736	29.9364	NR			NR	0.74
Zambia	2X	2015-2016	Central Province	Serenje District	Samfiya	Fumpa Kulusa	-12.2736	29.9364	NR			NR	0.84
Zambia	5X	2015-2016	Central Province	Serenje District	Samfiya	Fumpa Kulusa	-12.2736	29.9364	NR			NR	0.91
Zambia	10X	2015-2016	Central Province	Serenje District	Samfiya	Fumpa Kulusa	-12.2736	29.9364	NR			NR	0.93
Zambia	1X	2015-2016	Central Province	Serenje District	Samfiya	Fumpa Kulusa	-12.2736	29.9364	NR			NR	0.83
Zambia	2X	2015-2016	Central Province	Serenje District	Samfiya	Fumpa Kulusa	-12.2736	29.9364	NR			NR	0.96
Zambia	5X	2015-2016	Central Province	Serenje District	Samfiya	Fumpa Kulusa	-12.2736	29.9364	NR			NR	0.93
Zambia	10X	2015-2016	Central Province	Serenje District	Samfiya	Fumpa Kulusa	-12.2736	29.9364	NR			NR	0.89
Zambia	1X	2015-2016	Luapula Province	Samfya District	Samfiya		-11.362	29.5514	NR			NR	1
Zambia	2X	2015-2016	Luapula Province	Samfya District	Samfiya		-11.362	29.5514	NR			NR	1
Zambia	5X	2015-2016	Luapula Province	Samfya District	Samfiya		-11.362	29.5514	NR			NR	1
Zambia	10X	2015-2016	Luapula Province	Samfya District	Samfiya		-11.362	29.5514	NR			NR	1
Zambia	1X	2015-2016	Luapula Province	Samfya District	Samfiya		-11.362	29.5514	NR			NR	1
Zambia	2X	2015-2016	Luapula Province	Samfya District	Samfiya		-11.362	29.5514	NR			NR	0.96
Zambia	5X	2015-2016	Luapula Province	Samfya District	Samfiya		-11.362	29.5514	NR			NR	0.93
Zambia	10X	2015-2016	Luapula Province	Samfya District	Samfiya		-11.362	29.5514	NR			NR	0.95
Zambia	1X	2015-2016	Luapula Province	Milenge District		Miyambo	-12.4	29.4667	NR			NR	1
Zambia	2X	2015-2016	Luapula Province	Milenge District		Miyambo	-12.4	29.4667	NR			NR	1
Zambia	5X	2015-2016	Luapula Province	Milenge District		Miyambo	-12.4	29.4667	NR			NR	1
Zambia	10X	2015-2016	Luapula Province	Milenge District		Miyambo	-12.4	29.4667	NR			NR	1
Zambia	1X	2015-2016	Northwestern Province	Solwezi District	Milenge	Shitambulli	-12.035	29.2321	NR			NR	1
Zambia	2X	2015-2016	Northwestern Province	Solwezi District	Milenge	Shitambulli	-12.035	29.2321	NR			NR	0.95
Zambia	5X	2015-2016	Northwestern Province	Solwezi District	Milenge	Shitambulli	-12.035	29.2321	NR			NR	1
Zambia	10X	2015-2016	Northwestern Province	Solwezi District	Milenge	Shitambulli	-12.035	29.2321	NR			NR	1
Zambia	1X	2015-2016	Northwestern Province	Solwezi District	Milenge	Chinkula Yatema	-12.035	29.2321	NR			NR	1
Zambia	2X	2015-2016	Northwestern Province	Solwezi District	Milenge	Chinkula Yatema	-12.035	29.2321	NR			NR	1
Zambia	5X	2015-2016	Northwestern Province	Solwezi District	Milenge	Chinkula Yatema	-12.035	29.2321	NR			NR	1
Zambia	10X	2015-2016	Northwestern Province	Solwezi District	Milenge	Chinkula Yatema	-12.035	29.2321	NR			NR	1
Zambia	1X	2015-2016	Northwestern Province	Solwezi District	Milenge	Chinkula Yatema	-12.035	29.2321	NR			NR	1
Zambia	2X	2015-2016	Northwestern Province	Solwezi District	Milenge	Chinkula Yatema	-12.035	29.2321	NR			NR	1
Zambia	5X	2015-2016	Northwestern Province	Solwezi District	Milenge	Chinkula Yatema	-12.035	29.2321	NR			NR	1
Zambia	10X	2015-2016	Northwestern Province	Solwezi District	Milenge	Chinkula Yatema	-12.035	29.2321	NR			NR	1
Zambia	1X	2015-2016	Luapula Province	Milenge District		Miyambo	-12.4	29.4667	NR			NR	0.6
Zambia	2X	2015-2016	Luapula Province	Milenge District		Miyambo	-12.4	29.4667	NR			NR	0.47
Zambia	5X	2015-2016	Luapula Province	Milenge District		Miyambo	-12.4	29.4667	NR			NR	0.79
Zambia	10X	2015-2016	Luapula Province	Milenge District		Miyambo	-12.4	29.4667	NR			NR	0.82
Zambia	1X	2015-2016	Luapula Province	Milenge District		Miyambo	-12.4	29.4667	NR			NR	0.75
Zambia	2X	2015-2016	Luapula Province	Milenge District		Miyambo	-12.4	29.4667	NR			NR	0.88
Zambia	5X	2015-2016	Luapula Province	Milenge District		Miyambo	-12.4	29.4667	NR			NR	0.88
Zambia	10X	2015-2016	Luapula Province	Milenge District		Miyambo	-12.4	29.4667	NR			NR	1
Zambia	1X	2015-2016	Luapula Province	Milenge District		Miyambo	-12.4	29.4667	NR			NR	0.72
Zambia	2X	2015-2016	Luapula Province	Milenge District		Miyambo	-12.4	29.4667	NR			NR	0.65
Zambia	5X	2015-2016	Luapula Province	Milenge District		Miyambo	-12.4	29.4667	NR			NR	0.6
Zambia	10X	2015-2016	Luapula Province	Milenge District		Miyambo	-12.4	29.4667	NR			NR	0.88
Zambia	1X	2015-2016	Luapula Province	Milenge District		Miyambo	-12.4	29.4667	NR			NR	0.94
Zambia	2X	2015-2016	Luapula Province	Milenge District		Miyambo	-12.4	29.4667	NR			NR	0.95
Zambia	5X	2015-2016	Luapula Province	Milenge District		Miyambo	-12.4	29.4667	NR			NR	0.91
Zambia	10X	2015-2016	Luapula Province	Milenge District		Miyambo	-12.4	29.4667	NR			NR	0.89
Zambia	1X	2016-2017	Northwestern Province	Solwezi District	Milenge	Chinkula Yatema	-12.035	29.2321	NR			NR	0.67
Zambia	2X	2016-2017	Northwestern Province	Solwezi District	Milenge	Chinkula Yatema	-12.035	29.2321	NR			NR	0.88
Zambia	5X	2016-2017	Northwestern Province	Solwezi District	Milenge	Chinkula Yatema	-12.035	29.2321	NR			NR	0.88
Zambia	10X	2016-2017	Northwestern Province	Solwezi District	Milenge	Chinkula Yatema	-12.035	29.2321	NR			NR	0.86
Zambia	1X	2016-2017	Northwestern Province	Solwezi District	Milenge	Chinkula Yatema	-12.035	29.2321	NR			NR	0.75
Zambia	2X	2016-2017	Northwestern Province	Solwezi District	Milenge	Chinkula Yatema	-12.035	29.2321	NR			NR	0.91
Zambia	5X	2016-2017	Northwestern Province	Solwezi District	Milenge	Chinkula Yatema	-12.035	29.2321	NR			NR	0.96
Zambia	10X	2016-2017	Northwestern Province	Solwezi District	Milenge	Chinkula Yatema	-12.035	29.2321	NR			NR	1
Zambia	1X	2016-2017	Northwestern Province	Solwezi District	Milenge	Chinkula Yatema	-12.035	29.2321	NR			NR	0.8
Zambia	2X	2016-2017	Northwestern Province	Solwezi District	Milenge	Chinkula Yatema	-12.035	29.2321	NR			NR	0.87
Zambia	5X	2016-2017	Northwestern Province	Solwezi District	Milenge	Chinkula Yatema	-12.035	29.2321	NR			NR	0.97
Zambia	10X	2016-2017	Northwestern Province	Solwezi District	Milenge	Chinkula Yatema	-12.035	29.2321	NR			NR	0.95
Zambia	1X	2016-2017	Northwestern Province	Solwezi District	Milenge	Chinkula Yatema	-12.035	29.2321	NR			NR	0.77
Zambia	2X	2016-2017	Northwestern Province	Solwezi District	Milenge	Chinkula Yatema	-12.035	29.2321	NR			NR	0.79
Zambia	5X	2016-2017	Northwestern Province	Solwezi District	Milenge	Chinkula Yatema	-12.035	29.2321	NR			NR	0.75
Zambia	10X	2016-2017	Northwestern Province	Solwezi District	Milenge	Chinkula Yatema	-12.035	29.2321	NR			NR	0.91
Zambia	1X	2016-2017	Luapula Province	Milenge District	Milenge	Shitambulli	-12.035	29.2321	NR			NR	0.7
Zambia	2X	2016-2017	Luapula Province	Milenge District	Milenge	Shitambulli	-12.035	29.2321	NR			NR	0.97
Zambia	5X	2016-2017	Luapula Province	Milenge District	Milenge	Shitambulli	-12.035	29.2321	NR			NR	0.96
Zambia	10X	2016-2017	Luapula Province	Milenge District	Milenge	Shitambulli	-12.035	29.2321	NR			NR	0.93
Zambia	1X	2016-2017	Luapula Province	Milenge District	Milenge	Shitambulli	-12.035	29.2321	NR			NR	0.87
Zambia	2X	2016-2017	Luapula Province	Milenge District	Milenge	Shitambulli	-12.035	29.2321	NR			NR	0.98
Zambia	5X	2016-2017	Luapula Province	Milenge District	Milenge	Shitambulli	-12.035	29.2321	NR			NR	0.98
Zambia	10X	2016-2017	Luapula Province	Milenge District	Milenge	Shitambulli	-12.035	29.2321	NR			NR	1
Zambia	1X	2016-2017	Luapula Province	Milenge District	Milenge	Shitambulli	-12.035	29.2321	NR			NR	0.95
Zambia	2X	2016-2017	Luapula Province	Milenge District	Milenge	Shitambulli	-12.035	29.2321	NR			NR	0.9
Zambia	5X	2016-2017	Luapula Province	Milenge District	Milenge	Shitambulli	-12.035	29.2321	NR			NR	0.91
Zambia	10X	2016-2017	Luapula Province	Milenge District	Milenge	Shitambulli	-12.035	29.2321	NR			NR	0.98
Zambia	1X	2016-2017	Luapula Province	Milenge District	Milenge	Shitambulli	-12.035	29.2321	NR			NR	0.9
Zambia	2X	2016-2017	Luapula Province	Milenge District	Milenge	Shitambulli	-12.035	29.2321	NR			NR	1
Zambia	5X	2016-2017	Luapula Province	Milenge District	Milenge	Shitambulli	-12.035	29.2321	NR			NR	1
Zambia	10X	2016-2017	Luapula Province	Milenge District	Milenge	Shitambulli	-12.035	29.2321	NR			NR	0.97
