# Supplementary material for: Determination of the discriminating concentration of chlorfenapyr (pyrrole) and Anopheles gambiae sensu lato susceptibility testing in preparation for distribution of Interceptor® G2 insecticide-treated nets
Source: Malar J. 2021 Jul 14;20:316. doi: 10.1186/s12936-021-03847-3 (PMC8278723; doi:10.1186/s12936-021-03847-3)
Supplement: Supplementary file 3 — Additional file 3: . [file 12936_2021_3847_MOESM3_ESM.xlsx]

## Sheet: 100ug only
Country	Insecticide amount µg/bottle	Year	1st admin level	2nd admin level	Commune 3rd admin level	Site (Village or Locality)	Latitude	Longitude	Total mosquitoes in all test replicates	60 mins knock-down (adjusted for control)	1 day mortality (adjusted for control)	2 days mortality (adjusted for control)	3 days mortalty (adjusted for control)	Exposure temp max °C	Exposure temp min °C	Holding temp max °C	Holding temp min °C
Democratic Republic of the Congo	100	2018	Southern west Region	Kinshasa	None	Kingasani	S04°24.992	E015°25.026	97	0.27	0.814	0.9	0.92	25.2	25.2	25.2	24.8
Democratic Republic of the Congo	100	2018	Southern west Region	Kimpese	None	Yanga-Diasonga	S05°34.495	E014°25.710	80	0.23	1	1	1	25.4	25.4	25.8	23.9
Democratic Republic of the Congo	100	2018	Southern east Region	Kalemie	None	Nyemba	S05°55.152	E029°11.235	77	0.688	0.974	0.974	0.987	29.7	28.4	29.7	26.2
Democratic Republic of the Congo	100	2018	Southern east Region	Kapolowe	None	Kibangu	S10°54.403	E026°56.780	89	0.37	0.97	0.99	0.99	27	27	27.6	23.4
Democratic Republic of the Congo	100	2019	Southern west Region	Kinshasa Province	Kinshasa City	Kingasani	S04°24.967	E015°25.055	100	0.12	1	1	1	28.8	27.2	27	26
Democratic Republic of the Congo	100	2019	Southern west Region	Kinshasa Province	Kinshasa City	Binza Meteo	S04°21.700	E015°16.254	100	0.15	1	1	1	27.8	27.8	27.8	27.8
Democratic Republic of the Congo	100	2019	Southern west Region	Kongo Central	Kimpese Town	Kimpese	S05°34.353	E014°26.355	100	0.34	1	1	1	27.2	25.8	27.4	25.2
Democratic Republic of the Congo	100	2019	Southern west Region	Kongo Central	Muanda Town	Muanda	S05°54.481	E012°23.633	100	0.55	1	1	1	33.3	23.5	30.3	27.8
Democratic Republic of the Congo	100	2019	Central region	Kasai Central	Mikalayi Town	Mikalayi	S05°54.436	E022°24.104	77	0.38	1	1	1	35.8	20	34	20.9
Democratic Republic of the Congo	100	2019	Central region	Kasai Central	Tshikaji Town	Tshikaji	S05°55.208	E022°24.005	94	0.63	1	1	1	27	26	28	27
Democratic Republic of the Congo	100	2019	Northern region	Bas uele	Aketi Town	Aketi	N027°3.724	E023°77.847	96	0.7	1	1	1	27.2	27	26.8	25.3
Democratic Republic of the Congo	100	2019	Northern region	Bas uele	Buta Town	Buta	N02°48.075	E024°44.268	100	0.17	1	1	1	29.8	25.2	29.8	25.1
Democratic Republic of the Congo	100	2019	Northern region	Haut Uele	Pawa Village	Pawa	N02°26.900	E027°37.741	95	0.85	1	1	1	23.4	21.1	24.3	22.3
Democratic Republic of the Congo	100	2019	Northern region	Haut Uele	Nebobongo Village	Nebobongo	N02°26.783	E027°37.774	89	0.38	1	1	1	22.9	21.4	23.4	22.9
Mali	100	2019	Sikasso Region	Kadiolo	Loulouni	Woroni	10.5571	-5.75997	100	0	0.91	0.94	0.97	35	21	28	25
Mali	100	2019	Sikasso Region	Yanfolila	Sélingué	Sélingué	11.6167	-8.23333	100	0.07	0.37	0.6	0.93	28	25	28	25
Mali	100	2019	Kayes Region	Kayes	Kayes	Bangassi	14.4083	None	100	0.02	0.68	0.89	0.97	33.1	22.7	28.7	26
Mali	100	2019	Kayes Region	Kita	Benkadi Founia	Founia	13.0402	-9.48798	100	0	0.75	0.88	0.96	28.8	27.4	29	26
Mali	100	2019	Koulikoro Region	Kati	Baguineda	Baguineda	12.744	-8.06651	100	0	0.82	0.95	0.99	28	25	28	24.5
Mali	100	2019	Bamako District	Bamako	Commune IV	Bamako	12.65	-7.99986	100	0.03	0.8	0.91	0.99	30	24	27.1	25
Mali	100	2019	Koulikoro Region	Koulikoro	Koulikoro	Koulikoro	12.8667	-7.56666	100	0	0.55	0.71	0.89	30.4	24.3	30	24.3
Mali	100	2019	Segou Region	Niono	Kalasiguida	Molodo	14.2235	-5.97646	100	0.02	0.76	0.88	0.99	30.2	25.5	29.1	27
Mali	100	2019	Segou Region	Bla	Bla	Bla	12.95	-5.75	100	0	0.82	0.94	0.99	28	25	28	26
Mali	100	2017	Mopti	None	None	Mopti	None	None	100	0.55	0.99	1	1	None	None	None	None
Mali	100	2017	Bandiagara	None	None	Bandiagara	None	None	100	0.15	0.86	0.96	0.98	None	None	None	None
Mali	100	2017	Bankass	None	None	Bankass	None	None	100	0.04	0.96	1	1	None	None	None	None
Mali	100	2017	Djenne	None	None	Djenne	None	None	100	0.36	1	1	1	None	None	None	None
Uganda	100	2017	Eastern Region	Soroti District	None	Omagoro	None	None	20	1	1	1	1	None	None	None	None
Uganda	100	2017	Eastern Region	Soroti District	None	Owalei	None	None	40	1	1	1	1	None	None	None	None
Uganda	100	2017	Eastern Region	Soroti District	None	Obuletera	None	None	20	1	1	1	1	None	None	None	None
Uganda	100	2017	Eastern Region	Tororo District	Magola	Malawa	UTH : 066217	36N 0618096	20	1	1	1	1	None	None	None	None
Uganda	100	2017	Eastern Region	Tororo District	Iyolwa	Gule	UTH 0069552	36N 0610253	20	1	1	1	1	None	None	None	None
Uganda	100	2018	Eastern Region	Serere District	Pingire	Akimenga	UTH 015957	None	105	0.076	1	1	1	None	None	None	None
Uganda	100	2018	Eastern Region	Kaberamaido District	Ochero	Omodoi	UTH 0184840	None	101	0.861	1	1	1	None	None	None	None
Uganda	100	2018	Eastern Region	Tororo District	Tororo T.C.	Maguria	UTH 0080252	None	100	0	1	1	1	None	None	None	None
Uganda	100	2018	Eastern Region	Soroti District	Gweri	Ongeseba	UTH 0186567	None	101	0.653	0.95	0.98	0.99	None	None	None	None
Uganda	100	2018	Eastern Region	Katakwi District	Magoro	Kameru	UTH 019219	None	105	0.6	1	1	1	None	None	None	None
Uganda	100	2018	Eastern Region	Bugiri District	Kapyanga	Buswiriri	UTH 0059722	None	100	0.36	0.93	0.98	0.989	None	None	None	None
Uganda	100	2018	Eastern Region	Bugweri District	Buyanga	Butaba	UTH:0067950	None	113	0.761	1	1	1	None	None	None	None
Uganda	100	2018	Northern Region	Dokolo District	Agwata	Boung cell	UTH 0218561	None	105	0.133	0.971	0.99	0.99	None	None	None	None
Uganda	100	2019	Northern Region	Apac District	Ibuje	Amilo Trading Centre	UTH 0216699	None	100	0.16	0.72	0.98	1	None	None	None	None
Uganda	100	2019	Northern Region	Gulu District	Unyama	Ogul	UTH 0305535	None	110	0.555	0.842	0.981	1	None	None	None	None
Ethiopia	100	2018	Oromia	East Shoa	Zeway Dugda	Shenen	8.0647	None	100	0.08	0.91	0.99	1	27	None	None	None
Ethiopia	100	2018	Oromia	Jimma	Omonada	Asendabo	7.7667	None	100	0.03	0.83	0.93	0.98	27	None	None	None
Ethiopia	100	2018	Southern Nations and Nationalities Regional state	Halaba special	Halaba	Negele Wudisha	7.3585	None	100	0.08	0.91	0.95	0.96	27	27	29	27
Ethiopia	100	2018	Oromia	West Guji	Abaya	Semero	6.2444	38.1451	100	0.06	0.86	0.99	1	29	29	30	28
Ethiopia	100	2019	Oromia	West Guji Zone	Abaya	Semero	8.06473	38.5834	100	0.45	0.82	0.87	0.89	29	20	33	20
Ethiopia	100	2019	Gambela	Agnuwak	Abobo District	Abobo	7.89801	34.5586	100	0.08	0.7	1	1	28	20	27	25
Ethiopia	100	2019	Amhara	WestGojjam Zone	Bahirdar	Bahirdar	11.5894	37.3749	100	0.17	1	1	1	29	27	29	27
Ethiopia	100	2019	Afar	Zone-3	Dubti	Dubti Rural	11.43ˈ4ˈˈ	40.57ˈ53	100	0.07	0.78	1	1	29	26	28.6	27
Ethiopia	100	2019	Oromia	East Shoa Zone	Fentale Woreda	Metehara(Alsumale)	9°54'20"	39°57'49"	100	0.09	0.99	1	1	28	28	27.7	28
Ethiopia	100	2019	SNNPR	Halaba	Halaba	Jido-Mitto	11.7501	41.1143	100	0.15	0.68	1	1	29	27	29	27
Ethiopia	100	2019	Oromia	Jimma	Omonada District	Asendabo	7.776	37.233	100	0.07	0.85	1	1	28	19	27	19
Ethiopia	100	2019	Oromia	East Shoa Zone	Zeway-Dugda	Shenen	6.2444	38.1451	100	0.83	1	1	1	29	27	29	27
Ghana	100	2018	Northern Region	Kumbungu District	Kumbungu	Gbullung	9.48626	-1.01209	17	1	1	1	1	25.6	25.2	29.735	24.304
Ghana	100	2018	Northern Region	Tamale	Tamale	Tugu	9.3722	-0.6068	18	0.692	1	1	1	26.9	26.1	27.363	25.871
Ghana	100	2018	North East Region	Bunkpurugu Nakpanduri District	Bunkpurugu	Bunbuna	10.4499	0.079017	15	0.8	1	1	1	26.3	25.8	30.261	24.127
Ghana	100	2019	North East Region	Bunkpurugu Nakpanduri District	Bunkpurugu	Bunbuna	10.4499	0.079017	91	0.56044	1	1	1	26.7	26.271	28.881	25.9
Ghana	100	2019	North East Region	West Mamprusi District	Walewale	Kata-Banawa	10.3548	-0.768806	61	0.836066	0.967213	1	1	28.1	27.6	27.34	25.92
Ghana	100	2019	Northern Region	Tamale	Tamale	Tugu	10.2336	-1.28283	84	0.583333	0.940476	1	1	25.6	25.1	28.4	23.45
Ghana	100	2019	North East Region	Mamprugu Moaduri District	Kubori	Yagaba	10.1481	-0.8521	92	0.543478	0.934783	1	1	27.8	27.6	29.4	25.2
Ghana	100	2019	North East Region	East Mamprusi District	Langbinsi	Wundua	10.3307	-0.5314	86	0.523256	0.872093	1	1	25.9	25.3	28.2	24.1
Ghana	100	2019	North East Region	West Mamprusi District	Janga	Nakpaya	9.3722	-0.6068	57	0.789474	0.894737	1	1	28.1	27.6	27.34	25.92
Zambia	100	2020	Copperbelt Province	Lufwanyama District	Bulaya	Bulaya Village	-12.9572	28.1464	100	0.88	1	1	1	31.3	23.7	31.3	23.7
Zambia	100	2020	Copperbelt Province	Lufwanyama District	Nkana	Nkana Village	-12.9052	28.097	75	1	1	1	1	31.3	23.7	31.3	23.7
Zambia	100	2020	Eastern Province	Katete District	Robert	Robert Village	-14.0714	32.2608	100	0.65	1	1	1	30.3	18.6	28.3	26.7
Zambia	100	2020	Luapula Province	Nchelenge District	Manchene	Manchene Village	-9.25935	28.8389	22	0	0.909	1	1	27.5	26.1	28.2	26.6
Zambia	100	2020	Eastern Province	Katete District	Mbalani	Mbalani Village	-14.0584	32.044	80	0.7	1	1	1	32.8	21.7	30.6	23.4
Zambia	100	2020	Eastern Province	Katete District	Chilowa	Chilowa Village	-14.1074	32.2109	80	0.7225	1	1	1	32.2	18.9	28.8	19.6
Zambia	100	2020	Eastern Province	Mambwe District	Chasela	Chasela Village	-13.4405	31.0883	20	0.7	1	1	1	27.4	20.3	30.8	20.7
Zambia	100	2020	Eastern Province	Mambwe District	Chikowa	Chikowa Village	-13.4174	31.0843	80	0.35	1	1	1	31.4	22.8	32.1	23
Mozambique	100	2019	Zambezia Province	Milange District	Milange Sede	Belua	16°05.490ˈ	35˚44.349ˈ	100	0.16	0.99	1	1	27.7	26.7	27.7	27.7
Mozambique	100	2019	Zambezia Province	Maganja da Costa District	Maganja Sede	Mipaula	17°58.585ˈ	35˚42.740ˈ	100	0.12	1	1	1	24.7	24.6	24.9	24.7
Mozambique	100	2019	Zambezia Province	Molumbo District	Molumbo Sede	Monjessa	15°34.085ˈ	36˚26.979ˈ	100	0.31	0.98	0.98	0.98	24.6	24.3	24.6	24.6
Mozambique	100	2019	Zambezia Province	Derre District	Derre Sede	Molombe	16°58.685ˈ	36˚11.711ˈ	100	0.22	0.99	1	1	26.5	25.6	27	26.5
Mozambique	100	2019	Zambezia Province	Morrumbala District	Morrumbala Sede	Franqueza	17˚20.890'	035˚36.166'	100	0.47	0.99	1	1	27.7	27.6	27.7	27.7
Mozambique	100	2019	Zambezia Province	Mopeia District	Mopeia Sede	Nhacatumdo	17˚44.674'	035˚22.613'	100	0.17	0.99	0.99	1	26.5	25.6	26.9	26.5
Mozambique	100	2020	Zambezia Province	Maganja da Costa District	Maganja Sede	Simão	17°20.376ˈ	37˚31.259ˈ	100	0.18	1	1	1	24.1	23.7	24.1	24.1
Mozambique	100	2020	Zambezia Province	Mopeia District	Mopeia Sede	Nhacatumdo	17°48.337ˈ	35˚25.294ˈ	100	0.36	1	1	1	27.7	27.4	27.4	26.4
Madagascar	100	2017	Atsinanana	Brickaville	Brickaville	Ambodifaho	-18.4912	49.0347	20	0.35	0.55	0.6	0.6	27	26	27	23
Madagascar	100	2017	Analanjirofo	Fenerive Est	Mahambo	Mahambo/Antsikafoka	-17.29	49.28	20	0.4	0.4	0.6	0.75	27	26	27	23
Madagascar	100	2018	Atsinanana	Brickaville	Brickaville	Ambodifaho	-18.4912	49.0347	25	0.72	0.84	0.88	1	26.9	25.3	27	26
Madagascar	100	2018	Analanjirofo	Fenerive Est	Mahambo	Mahambo/Antsikafoka	-17.29	49.28	25	0.56	0.88	1	1	26.5	25	26.9	24.8
Madagascar	100	2018	Vatovavy Fitovinany	Vohipeno	Lanivo	Lanivo/Anosy	-22.354	47.8403	20	0	0.7	1	1	25.1	24.8	24.9	24.7
Madagascar	100	2019	Analanjirofo	Fenerive Est	Mahambo	Mahambo/Antsikafoka	-17.2651	49.2602	100	0.44	0.92	1	1	27.8	27.1	28.1	26.9
Madagascar	100	2019	Atsimo Andrefana	Tulear I	Tulear I	Betaindambo	-23.1916	43.3919	100	0	0.95	1	1	26.6	26.4	25.2	25
Madagascar	100	2020	Atsimo Andrefana	Tulear II	Milenaky	Tsaragiso	-22.473	43.3714	100	0.02	0.97	1	1	26.8	26.4	25.2	25
Madagascar	100	2020	Atsimo Andrefana	Sakaraha	Sakaraha	Andasy	-22.545	44.1232	100	0.02	0.95	1	1	26.5	26.4	25.2	25
Madagascar	100	2018	Analanjirofo	Vavatenina	Vavatenina	Vavatenina	-17.4667	49.197	20	0.1	0.8	1	1	25.9	24.4	26.6	25.9
Madagascar	100	2018	Analanjirofo	Vavatenina	Vavatenina	Vavatenina	-17.4667	49.197	100	0.76	0.84	0.98	1	27	25.9	26.9	25.4
Madagascar	100	2018	Atsianana	Toamasina II	Toamasina suburbaine	Vohitrambato	-18.1494	49.3986	20	0.05	0.85	1	1	25.9	24.4	26.6	25.9
Madagascar	100	2018	Atsianana	Toamasina II	Toamasina suburbaine	Vohitrambato	-18.1494	49.3986	100	0.83	0.91	0.99	1	27	25	26.7	24
Madagascar	100	2019	Analanjirofo	Fenerive Est	Mahambo	Mahambo/Antsikafoka	-17.29	49.28	100	0.45	0.8	0.99	1	27	25	26.7	24
Madagascar	100	2019	Atsianana	Toamasina II	Toamasina suburbaine	Vohitrambato	-18.1494	49.3986	100	0.15	0.85	1	1	26.8	25.4	25.9	25.5
Madagascar	100	2019	Analanjirofo	Vavatenina	Vavatenina	Vavatenina	-17.4667	49.197	100	0.08	0.75	1	1	28.7	27.8	28.4	27.5
Madagascar	100	2019	Atsianana	Brickaville	Brickaville	Ambodifaho	-18.4913	49.3473	100	0.62	0.9	1	1	26.7	25.2	27.1	26.6
Madagascar	100	2018	Vatovavy Fitovinany	Mananjary	Mahatsinjo	Mahatsinjo	-21.1443	48.1934	20	0.5	0.75	1	1	26.8	25.2	24.3	23
Madagascar	100	2018	Vatovavy Fitovinany	Manakara	Mizilo	Ampasipotsy	-21.5537	47.4223	20	0.5	0.8	1	1	25.9	23	23.3	23
Madagascar	100	2018	Vatovavy Fitovinany	Manakara	Mizilo	Ampasipotsy	-21.5537	47.4223	100	0.5	0.85	1	1	25.3	24	25.13	24
Madagascar	100	2018	Vatovavy Fitovinany	Mananjary	Mahatsinjo	Mahatsinjo	-21.1443	48.1934	100	0.55	0.9	1	1	24.8	23	25.3	23.3
Madagascar	100	2018	Vatovavy Fitovinany	Mananjary	Tsaravary	Tsaravary	-21.1532	48.1621	100	0.45	0.9	1	1	24.8	23	25.3	23.3
Madagascar	100	2019	Ihorombe	Ihosy	Irina	Irina	-21.2545	-46.624	100	0.6	0.95	1	1	24.9	23	25.2	23.4
Madagascar	100	2019	Haute Matsiatra	Andonaka	Mahasoa	Mahasoa	-21.5847	-46.2726	100	0.4	0.8	1	1	24.9	23	25.2	23.4
Madagascar	100	2017	Atsimo Atsinanana	Vangaindrano	Vangaindrano	Lopary	-23.349	47.5965	20	0.5	0.6	0.75	0.9	25.6	22.2	25.4	23.2
Madagascar	100	2017	Atsimo Atsinanana	Farafangana	Manambotra Sud	Manambotra Sud	-22.9167	47.8167	20	0.45	0.65	0.75	0.85	25.6	22.2	25.4	23.2
Madagascar	100	2017	Atsimo Atsinanana	Vondrozo	Mahatsinjo	Mahatsinjo	-21.1443	48.1934	20	0.5	0.65	0.75	0.75	25.6	22.2	25.4	23.2
Madagascar	100	2017	Atsimo Atsinanana	Vohipeno	Lanivo	Lanivo/Anosy	-22.354	47.8403	20	0.4	0.6	0.7	0.8	25.6	22.2	25.4	23.2
Madagascar	100	2018	Atsimo andrefana	Sakaraha	Mihary lamatihy	Mihary lamatihy	None	None	100	0.74	0.9	1	1	25.6	22.2	25.4	23.2
Madagascar	100	2018	Atsimo andrefana	Tulear I	Tulear I	Betaindambo	-23.191	43.3919	100	0.68	0.85	1	1	26.2	25.8	25.7	25.4
Madagascar	100	2018	Atsimo andrefana	Tulear II	Tulear II	Tsaragiso	-22.473	43.3714	100	0.73	0.8	1	1	26.2	25.8	25.7	25.4
Madagascar	100	2019	Atsimo andrefana	Betioky	Bezaha	Bezaha	-23.2713	44.2914	100	0.76	0.9	1	1	27	26	26.8	25
Madagascar	100	2019	Menabe	Mahabo	Ankilivalo	Ankilivalo	-20.183	44.387	100	0.68	0.85	1	1	26.7	26.4	25.3	24.8
Madagascar	100	2018	Atsimo Atsinanana	Farafangana	Manambotra Sud	Manambotra Sud	-22.9167	47.8167	20	0.5	0.75	1	1	24.9	23	25.3	24
Madagascar	100	2019	Vatovavy Fitovinany	Manakara	Marofarihy	Marofarihy	-21.5537	47.4223	100	0.4	0.8	1	1	24.9	23	25.3	24
Madagascar	100	2019	Vatovavy Fitovinany	Manakara	Mizilo	Ampasipotsy	-21.5537	47.4223	100	0.6	0.9	1	1	24.9	23	25,1	23
Madagascar	100	2019	Atsimo Andrefana	Ampanihy	Manakaravavy	Manakaravavy	-24.959	44.2636	20	0.4	0.7	1	1	24.5	23	25.2	23
Cameroon	100	2019	Extreme north	Maga	NA	Simatou	10.8433	14.9397	71	0.2394	0.9718	1	1	27oc	24oc	36oc	24oc
Cameroon	100	2019	North	Lagdo	NA	Gounougou	9.07043	13.6947	82	0.5487	0.939	0.9512	0.9512	29.4oc	27.5oc	31.3oc	27.01oc
Cameroon	100	2019	West	Foumbot	NA	Mangoum	5.46134	10.5922	56	0.01785	0.1071	0.1964	0.2678	25.5oc	21.4oc	25.5oc	20.8oc
Cameroon	100	2019	South	Ambam	NA	Nyabessang	2.40808	10.3963	75	0	1	1	1	27.1oc	25.4oc	28.2oc	25.4oc
Cameroon	100	2019	Littoral	Bonassama	NA	Bonaberi	4.08221	9.66497	94	0.0106	0.0425	0.968	1	28oc	27oc	28oc	24.8oc
Zimbabwe	100	2017	Midlands Province	Gokwe South District	Kamhororo	Kamhororo	-17.7843	28.6264	19	1	1	1	1	24.7	23.9	None	None
Zimbabwe	100	2019	Mashonaland East Province	Mudzi District	Mudzi River	Mudzi iver	-16.8334	32.795	80	0.45	0.9375	1	1	25.6	23.3	25.8	23.3
Zimbabwe	100	2017	Matebeleland South Province	Beitbridge District	Makakavhule	Makakavhule	-22.1394	29.9304	20	1	1	1	1	None	None	None	None
Sierra Leone	100	2018	Northern	Bombali	None	Gbanti Kamaranka	9.2953	-12.2077	85	0.2471	0.9647	0.9882	1	29	27	28.9	27.7
Sierra Leone	100	2018	Southern	Bo	None	Jaima Bongor	1139.64	740.794	97	0.2887	0.9588	0.9794	0.9794	29	27	28.9	27.7
Sierra Leone	100	2018	Eastern	Kono	None	Nimyama	1206.49	852.65	100	0	0.91	1	1	29	27.4	28.9	27.6
Sierra Leone	100	2018	Western Rural Area	Western rural area	None	Koya	1303.1	820.699	89	0.0225	0.8989	1	1	27.3	26.9	28.2	27.1
Sierra Leone	100	2019	Northern	Bombali	None	Gbanti Kamaranka	9.2953	-12.2077	97	0.7	0.9794	1	1	27.9	27.6	29.1	28.4
Sierra Leone	100	2019	Southern	Bo	None	Jaima Bongor	1139.64	740.794	63	0.4603	1	1	1	28.6	27.6	29	28.2
Sierra Leone	100	2019	Eastern	Kono	None	Nimyama	1206.49	852.65	69	0.2899	1	1	1	29.1	28.8	28.8	26.7
Sierra Leone	100	2019	Western Rural Area	Western rural area	None	Koya	1303.1	820.699	95	0.2737	0.9895	0.9895	1	29	28.8	29.4	26.9
Liberia	100	2019	Bong	Gbarnga	NA	CARI	7.00992	-9.56512	80	0.0625	0.1375	0.25	1	28.5	25.6	27.8	23.4
Liberia	100	2019	Margibi	Kakata	NA	Jackson Farm	6.60322	-10.278	80	0.075	0.525	1	1	30.6	26.8	25.8	23.5
Liberia	100	2019	Nimba	Sanniquellie	NA	Zolowee	7.43443	-8.63187	80	0.0875	0.525	0.9375	1	28.3	24.7	28.3	23.7
Liberia	100	2019	Nimba	Sanniquellie	NA	Zolowee	7.43443	-8.63187	160	0.0625	0.45	0.9375	1	29.2	25.1	24.8	24.4
Liberia	100	2019	Grand Gedeh	Zwedru	NA	Zwedru	6.06494	-8.13932	80	0.075	0.375	0.7875	1	29.2	25.1	30.8	25.3
Liberia	100	2019	Nimba	Sanniquellie	NA	Gbedin	7.28022	-8.82536	80	0.0875	0.8125	0.9875	1	28	26.7	28.9	26.5
Liberia	100	2019	Grand Cape Mount	Robert Sport	NA	Sinje	6.8166	-11.1363	240	0.35	0.979167	1	1	28.3	23.4	27.7	24.2
Liberia	100	2020	Bomi	Tubmanburg	NA	Suehn Town	6.61624N	-10.70717W	80	0.275	0.975	0.9875	1	29.9	23.8	31	24.4
Liberia	100	2020	Montserrado	Bensonville	NA	Careysburg	6.41592	-10.566	80	0.275	1	1	1	32.1	24.5	30.1	24.8
Liberia	100	2020	Margibi	Kakata	NA	Jackson Farm	6.60322	-10.278	80	0.2875	1	1	1	26.9	26.7	29.2	25.7
Burkina Faso	100	2018	Hauts-Bassins	Houet Province	Bobo-Dioulasso Department	Bobo-Dioulasso	11.183333	-4.283333	79	8.78%	78.59%	0.9	0.9	27	25	27	25
Burkina Faso	100	2018	Sud-Ouest	Bougouriba Province	Diébougou Department	Diébougou	10.96666	-3.25	83	12.04%	1	1	1	27	25	27	25
Burkina Faso	100	2018	Sud-Ouest	Poni Province	Gaoua Department	Gaoua	10.32498	-3.25	92	13.3%	1	1	1	27	25	27	25
Burkina Faso	100	2018	Sud-Ouest	Poni Province	Kampti Department	Kampti	10.141369	-3.459326	101	16.64%	85.12%	97.91%	0.99	27	25	27	25
Burkina Faso	100	2018	Centre-Nord	Bam Province	Kongoussi Department	Kongoussi	13.302324	-1.523282	93	23.29%	59.85%	90.6%	1	27	25	27	25
Burkina Faso	100	2018	Cascades	Comoe Province	Mangodara Department	Mangodara	9.905253	-4.353365	99	24.63%	98.81%	1	1	27	25	27	25
Burkina Faso	100	2018	Boucle du Mouhoun	Kossi Province	Nouna Department	Nouna	12.715024	-3.863863	100	5.31%	1	1	1	27	25	27	25
Burkina Faso	100	2018	Kadiogo	Kadiogo Province	Ouagadougou Department	Ouagadougou	12.3656600	-1.5338800	118	8.47%	97.44%	97.44%	97.44%	27	25	27	25
Burkina Faso	100	2018	Centre-Nord	Yatenga Province	Seguenega Department	Seguenega	13.433971	-1.960708	99	3.78%	1	1	1	27	25	27	25
Burkina Faso	100	2018	Boucle du Mouhoun	Banwa Province	Solenzo Department	Solenzo	12.183625	-4.073765	108	16.51%	94.67%	97.91%	98.95%	27	25	27	25
Burkina Faso	100	2018	Centre-Est	Boulgou Province	Tenkodogo department	Tenkodogo	11.4659	-0.2157	107	9.61%	97.1%	98.14%	98.14%	27	25	27	25
Burkina Faso	100	2018	Hauts-Bassins	Houet Province	Bama department	Vallee du Kou	11.22 00	-4.2500	93	4.37%	1	1	1	27	25	27	25
Burkina Faso	100	2019	Boucle du Mouhoun	Bale Province	Boromo Department	Boromo	11.750004	-2.933337	127	7.02%	77.44%	96.79%	99.19%	27	25	27	25
Burkina Faso	100	2019	Sud-Ouest	Poni Province	Gaoua Department	Gaoua	10.32498	-3.25	88	11.21%	94.20%	95.45%	95.45%	27	25	27	25
Burkina Faso	100	2019	Sud-Ouest	Poni Province	Kampti Department	Kampti	10.141369	-3.459326	135	4.79%	90.26%	99.30%	1	27	25	27	25
Burkina Faso	100	2019	Hauts-Bassins	Houet Province	Karangasso-vigué Department	Karangasso-vigué	11.01	-4.02	115	19.77%	96.41%	97.37%	1	27	25	27	25
Burkina Faso	100	2019	Sahel	Sanmatenga Province	Kaya department	Kaya	13.05.08	-1.0502	133	19.74%	99.16%	1	1	27	25	27	25
Burkina Faso	100	2019	Centre-Nord	Bam Province	Kongoussi Department	Kongoussi	13.302324	-1.523282	100	3.84%	1	1	1	27	25	27	25
Burkina Faso	100	2019	Cascades	Comoe Province	Mangodara Department	Mangodara	9.90525	-4.353365	115	51.13%	1	1	1	27	25	27	25
Burkina Faso	100	2019	Boucle du Mouhoun	Kossi Province	Nouna Department	Nouna	12.715024	-3.863863	116	33.61%	1	1	1	27	25	27	25
Burkina Faso	100	2019	Hauts-Bassins	Kenedougou Province	Orodara Department	Orodara	10.966671	-4.900004	86	76.95%	1	1	1	27	25	27	25
Burkina Faso	100	2019	Kadiogo	Kadiogo Province	Ouagadougou Department	Ouagadougou	12.3656600	-1.5338800	86	65.28%	1	1	1	27	25	27	25
Burkina Faso	100	2019	Centre-Nord	Yatenga Province	Seguenega Department	Seguenega	13.433971	-1.960708	99	46.51%	1	1	1	27	25	27	25
Burkina Faso	100	2019	Boucle du Mouhoun	Banwa Province	Solenzo Department	Solenzo	12.183625	-4.073765	113	6.26%	93.27%	96.66%	97.46%	27	25	27	25
Burkina Faso	100	2019	Hauts-Bassins	Houet Province	Karangasso-Vigué department	Soumousso	11.00.41	-4. 0250	121	19.79%	1	1	1	27	25	27	25
Burundi	100	2018	Makanba Province	Nyanza-Lac Commune	None	Nyanza-Lac Village	-4.30455	29.6463	100	0.32	1	1	1	28	25	27	24
Burundi	100	2018	Bubanza Province	Mpanda Commune	None	Mpanda Village	-3.17027	29.4025	101	0.35	1	1	1	28	25	27.8	24
Burundi	100	2018	Kirundo Province	Vumbi Commune	None	Vumbi Village	-2.77679	30.0877	100	0	1	1	1	28	25	27.8	24
Burundi	100	2018	Cibitoke Province	Mabayi Commune	None	Mabayi Village	-2.72083	29.2478	100	0.93	1	1	1	27	24	27	24
Burundi	100	2018	Ngozi Province	Kiremba Commune	None	Kiremba Village	-2.80742	30.0301	98	0.16	1	1	1	28	25	27	24
Burundi	100	2019	Kirundo Province	Vumbi Commune	None	Vumbi Village	-2.77679	30.0877	100	0.15	1	1	1	29.4	25.3	25.2	18
Burundi	100	2019	Cankuzo Province	Cankuzo Commune	None	Cankuzo Village	-3.31337	30.6254	100	0.4	1	1	1	29	22.9	29	19
Burundi	100	2019	Rutana Province	Gihofi Commune	None	Gihofi Village	-3.98907	30.0374	100	0.65	1	1	1	27.1	22	28	23
Burundi	100	2019	Ngozi Province	Kiremba Commune	None	Kiremba Village	-2.80742	30.0301	98	0.08	1	1	1	29	22.9	28	23
Burundi	100	2019	Cibitoke Province	Mabayi Commune	None	Mabayi Village	-2.72083	29.2478	100	0.89	1	1	1	26.1	26.1	28.6	19.8
Burundi	100	2019	Bubanza Province	Mpanda Commune	None	Mpanda Village	-3.17027	29.4025	101	0.39	1	1	1	29	22.9	26.5	17.5
Burundi	100	2019	Gitega	Mutaho Commune	None	Mutaho Village	-3.15778	29.8644	100	0.12	1	1	1	27.5	19	27.5	19
Burundi	100	2019	Makanba	Nyanza-Lac Commune	None	Nyanza-Lac Village	-4.34333	29.6053	100	0.27	1	1	1	28	23	26	19.2
Nigeria	100	2017	Nasarawa State	Nassarawa Eggon LGA	Arikpa Mission Area	Arikpa Mission Area	6.2829	7.9811	100	0.59	0.89	0.98	1	29.3	26.6	29.3	26.6
Nigeria	100	2017	Nasarawa State	Keffi LGA	Keffi Town	Keffi Town	8.952	7.891	80	0.54	0.76	0.96	1	29.6	28.1	29.6	28.1
Nigeria	100	2018	Ebonyi State	Izzi LGA	Ndiechi Onuebonyi Village	Ndiechi Onuebonyi Village	6.3336	8.2748	100	0.23	0.95	1	1	26	26	26	26
Nigeria	100	2018	Nasarawa State	Doma LGA	Alagye Village	Alagye Village	8.4009	8.3581	100	0.81	0.95	1	1	26.1	25.3	25.7	25.7
Nigeria	100	2018	Oyo State	Oluyole LGA	Odo-ona Village	Odo-ona Village	7.2059	3.8655	100	0.85	0.98	1	1	26.4	25.7	26.4	25.7
Nigeria	100	2019	Akwa Ibom State	Abak LGA	Ediene Abak Village	Ediene Abak Village	4.98406	7.79094	100	0.66	0.74	0.79	0.8	28	25	28	25
Nigeria	100	2019	Akwa Ibom State	Ikot Ekpene LGA	Timber Market, Ibiaku Ntok Okpo Road	Timber Market, Ibiaku Ntok Okpo Road	5.1744	7.7145	100	0.67	0.73	0.8	0.8	28	25	28	25
Nigeria	100	2019	Akwa Ibom State	Itu LGA	Itam Village	Itam Village	5.1551	8.0247	100	0.71	0.77	0.8	0.8	28	25	28	25
Nigeria	100	2019	Akwa Ibom State	Mkpat Enin LGA	Ibekwe Akpan Nya Village	Ibekwe Akpan Nya Village	4.6999	7.7688	100	0.71	0.79	0.8	0.8	28	25	28	25
Nigeria	100	2019	Akwa Ibom State	Nsit Ubium LGA	Ndiya Usung Inyang Village	Ndiya Usung Inyang Village	4.74273	7.94883	100	0.62	0.7	0.78	0.8	28	25	28	25
Nigeria	100	2019	Akwa Ibom State	Oron LGA	Esuk Oron Village	Esuk Oron Village	4.8074	8.2377	100	0.66	0.74	0.79	0.8	28	25	28	25
Nigeria	100	2019	Bauchi State	Bauchi LGA	Bayara Village	Bayara Village	10.301	9.8237	100	0.64	0.94	1	1	31	28	31	28
Nigeria	100	2019	Bauchi State	Dass LGA	Shal Gwantar Villlage	Shal Gwantar Villlage	9.9894	9.5006	100	0.86	0.96	0.99	1	30	28	30	28
Nigeria	100	2019	Bauchi State	Misau LGA	Ajili Village	Ajili Village	11.314	10.4652	100	0.78	0.91	0.98	1	30	26	30	26
Nigeria	100	2019	Bauchi State	Ningi LGA	Nasaru Village	Nasaru Village	11.0447	9.57253	100	0.89	0.97	1	1	29	25	29	25
Nigeria	100	2019	Bauchi State	Shira LGA	Yana Village	Yana Village	11.5042	10.0173	100	0.89	0.97	1	1	29	25	29	25
Nigeria	100	2019	Bauchi State	Toro LGA	Nabordo Village	Nabordo Village	10.0671	9.1262	100	0.8	0.95	0.99	1	30	26	30	26
Nigeria	100	2019	Benue State	Buruku LGA	Ugbema Village	Ugbema Village	7.41784	9.22314	100	0.73	1	1	1	26	26	26	26
Nigeria	100	2019	Benue State	Gboko LGA	Yandev Village	Yandev Village	7.33684	9.00184	100	0.52	1	1	1	25	25	25	25
Nigeria	100	2019	Benue State	Kwande LGA	Adikpo Village	Adikpo Village	6.80099	9.47021	100	0.69	1	1	1	26	26	26	25
Nigeria	100	2019	Benue State	Makurdi LGA	New Bridge Road	New Bridge Road	7.74313	8.52816	100	0.73	1	1	1	26	26	26	26
Nigeria	100	2019	Benue State	Oju LGA	Ichakobe Village	Ichakobe Village	6.89071	8.35266	100	0.49	1	1	1	26	25	26	25
Nigeria	100	2019	Benue State	Otukpo LGA	Otukpo GRA	Otukpo GRA	7.19821	8.13932	100	0.49	1	1	1	26	26	26	25
Nigeria	100	2019	Cross River State	Calabar Municipality LGA	Ikot Effangha Mkpa - Lemna Road	Ikot Effangha Mkpa - Lemna Road	5.01663	8.36361	100	0.26	0.64	0.9	1	30	27	28	27
Nigeria	100	2019	Cross River State	Ikom LGA	Atimaka -Truck park	Atimaka -Truck park	5.96165	8.72059	100	0.32	0.95	1	1	28	24	27	25
Nigeria	100	2019	Cross River State	Obudu LGA	Bebuabong Village	Bebuabong Village	6.66935	9.16222	100	0.72	0.88	0.98	1	28	24	28	27
Nigeria	100	2019	Cross River State	Odukpani LGA	Odukpani Village	Odukpani Village	5.08124	8.34992	100	0.67	0.98	1	1	28	24	28	27
Nigeria	100	2019	Cross River State	Ogoja LGA	Garriki-Igoli Village	Garriki-Igoli Village	6.65484	8.79769	100	0.32	0.93	1	1	28	24	28	27
Nigeria	100	2019	Cross River State	Yarkur LGA	Ijiman Village	Ijiman Village	5.79735	8.17756	100	0.56	0.99	1	1	28	24	27	27
Nigeria	100	2019	Ebonyi State	Abakaliki LGA	Nkaliki Village	Nkaliki Village	6.49194	8.1121	100	0	0	0.87	1	24	24	24	24
Nigeria	100	2019	Ebonyi State	Ebonyi LGA	Kpirikpiri Village	Kpirikpiri Village	6.49194	8.1121	100	0	0	0.99	1	25	25	24	24
Nigeria	100	2019	Ebonyi State	Ezza North LGA	Azuda Village	Azuda Village	6.2829	7.9811	100	0	0.98	0.99	1	24	24	24	24
Nigeria	100	2019	Ebonyi State	Ezza South LGA	Onueke Village	Onueke Village	6.14901	7.95555	100	0.74	0.89	0.98	0.98	26	25	24	24
Nigeria	100	2019	Ebonyi State	Ishielu LGA	Ntezi Village	Ntezi Village	6.39073	7.82864	100	0.14	0.99	1	1	24	24	25	25
Nigeria	100	2019	Ebonyi State	Izzi LGA	Ndiechi Onuebonyi Village	Ndiechi Onuebonyi Village	6.30736	8.16977	100	0.47	1	1	1	24	24	25	26
Nigeria	100	2019	Ebonyi State	Ohaozara LGA	Umuchima Village	Umuchima Village	5.9917	7.7634	100	0.5	0.88	0.99	1	25	24	24	24
Nigeria	100	2019	Ebonyi State	Ohaukwu LGA	Ezzangbo Village	Ezzangbo Village	6.4725	8.0029	100	0.31	0.94	0.99	1	25	24	25	24
Nigeria	100	2019	Ebonyi State	Onicha LGA	Oshiri Village	Oshiri Village	6.11163	7.8232	100	0.27	1	1	1	28	28	28	28
Nigeria	100	2019	Kebbi State	Argungu LGA	Gotomo Village	Gotomo Village	12.7495	4.53666	100	0.84	1	1	1	29	26	29	25
Nigeria	100	2019	Kebbi State	Augie LGA	Fadisonka Village	Fadisonka Village	12.8932	4.59985	100	0.85	0.96	1	1	29	26	29	25
Nigeria	100	2019	Kebbi State	Birnin Kebbi LGA	Birnin Kebbi Village	Birnin Kebbi Village	12.4318	4.19562	100	0.79	0.99	1	1	29	25	29	25
Nigeria	100	2019	Kebbi State	Bunza LGA	Bunza Village	Bunza Village	12.0916	4.01081	100	0.8	1	1	1	29	25	29	25
Nigeria	100	2019	Kebbi State	Jega LGA	Jega Village	Jega Village	12.2257	4.38221	100	0.43	0.75	0.95	1	26	25	26	25
Nigeria	100	2019	Kebbi State	Kalgo LGA	Angwan Jeji Village	Angwan Jeji Village	12.3342	4.20002	100	0.94	1	1	1	26	25	26	23
Nigeria	100	2019	Nasarawa State	Doma LGA	Alagye Village	Alagye Village	8.4009	8.3581	100	0.7	0.98	1	1	29	29	29	25
Nigeria	100	2019	Nasarawa State	Karu LGA	Karu Town	Karu Town	9.0268	7.6005	100	0.68	0.85	1	1	28	28	29	26
Nigeria	100	2019	Nasarawa State	Keffi LGA	Keffi Town	Keffi Town	8.952	7.891	100	0.64	0.97	1	1	26	26	29	26
Nigeria	100	2019	Nasarawa State	Lafia LGA	Lafia Town	Lafia Town	8.594	8.557	100	0.32	0.9	1	1	27	27	29	26
Nigeria	100	2019	Nasarawa State	Nasarawa LGA	Nasarawa Town	Nasarawa Town	8.5332	7.695	100	0.73	0.96	1	1	28	28	29	26
Nigeria	100	2019	Nasarawa State	Nassarawa Eggon LGA	Arikpa Mission Area	Arikpa Mission Area	8.7425	8.5419	100	0.27	0.65	0.99	1	28	28	29	26
Nigeria	100	2019	Oyo State	Afijio LGA	Elekara Village	Elekara Village	7.87783	3.94467	100	0.25	1	1	1	27	26	27	26
Nigeria	100	2019	Oyo State	Akinyele LGA	Olorisaoko Village	Olorisaoko Village	7.5503	3.947	100	0.13	1	1	1	29	28	29	28
Nigeria	100	2019	Oyo State	Atiba LGA	Adikuta Village	Adikuta Village	7.7243	3.8655	100	0.63	1	1	1	28	27	28	27
Nigeria	100	2019	Oyo State	Egbeda LGA	Egbeda Town	Egbeda Town	7.3982	4.0491	100	0.14	1	1	1	28	27	28	27
Nigeria	100	2019	Oyo State	Ibarapa East LGA	Sangote Village	Sangote Village	7.54117	3.4195	100	0.37	1	1	1	27	25	27	25
Nigeria	100	2019	Oyo State	Oluyole LGA	Odo-ona Village	Odo-ona Village	7.2059	3.8655	100	0.23	1	1	1	26	25	26	25
Nigeria	100	2019	Plateau State	Langtang-North LGA	Wallang Village	Wallang Village	9.13333	9.78333	100	0.54	1	1	1	26	25	26	25
Nigeria	100	2019	Plateau State	Langtang-South LGA	Sabon Gida Village	Sabon Gida Village	8.64208	9.81349	100	0.42	0.98	1	1	26	25	26	26
Nigeria	100	2019	Plateau State	Mikang LGA	Longmil Village	Longmil Village	9.01693	9.5396	100	0.51	1	0.98	1	26	25	26	25
Nigeria	100	2019	Plateau State	Quanpan LGA	Doka Kasuwa Village	Doka Kasuwa Village	8.97762	9.2641	100	0.46	1	1	1	26	25	26	25
Nigeria	100	2019	Plateau State	Shendam LGA	Tumbi Village	Tumbi Village	8.82552	9.45972	100	0.49	1	1	1	26	25	26	26
Nigeria	100	2019	Plateau State	Wase LGA	Jigawan Audu Village	Jigawan Audu Village	9.09465	9.93068	100	0.5	1	1	1	26	25	26	25
Nigeria	100	2019	Sokoto State	Bodinga LGA	Bodingo Village	Bodingo Village	12.824	5.1641	100	0.93	0.99	1	1	28	26	28	26
Nigeria	100	2019	Sokoto State	Gudu LGA	Balle Village	Balle Village	13.4116	5.48	100	0.85	0.91	1	1	27	26	27	24
Nigeria	100	2019	Sokoto State	Illela LGA	Kalmalo Village	Kalmalo Village	13.43	5.15	100	0.78	0.89	0.95	1	26	25	26	25
Nigeria	100	2019	Sokoto State	Rabah LGA	Angwan Sarki Village	Angwan Sarki Village	13.1226	5.5053	100	0.81	1	1	1	27	26	29	26
Nigeria	100	2019	Sokoto State	Tambuwal LGA	Sanyinna Village	Sanyinna Village	12.3492	4.8521	100	0.76	0.89	0.95	1	26	25	26	25
Nigeria	100	2019	Sokoto State	Wamakko LGA	Kalambaina Village	Kalambaina Village	13.0367	5.0945	100	0.94	1	1	1	28	26	28	26
Nigeria	100	2019	Zamfara State	Anka LGA	Tungar 'yardauda Village	Tungar 'yardauda Village	12.1087	5.92776	100	0.38	1	1	1	27	26	27	26
Nigeria	100	2019	Zamfara State	Chafe LGA	Fegin-baza Village	Fegin-baza Village	11.9553	6.91823	100	0.27	1	1	1	28	26	28	26
Nigeria	100	2019	Zamfara State	Gusau LGA	Kazauda Village	Kazauda Village	12.1629	6.6745	100	0.3	1	1	1	28	26	28	26
Nigeria	100	2019	Zamfara State	Kaura Namoda LGA	Kasuwar-daji Village	Kasuwar-daji Village	12.5952	6.58635	100	0.43	1	1	1	28	26	28	26
Nigeria	100	2019	Zamfara State	Maru LGA	Jabaka Village	Jabaka Village	12.3329	6.40374	100	0.45	1	1	1	27	26	27	26
Nigeria	100	2019	Zamfara State	Talata Mafara LGA	Dan-fako Village	Dan-fako Village	12.5618	6.06527	100	0.38	1	1	1	26	25	26	25
Senegal	100	2018	Dakar	Mbao	Zac Mbao	Cité Sonatel	14.7423	-17.3344	109	0	0.623853	0.880734	0.954128	28	26.6	26.9	24.8
Senegal	100	2018	Kaffrine	Koungheul	Koungheul	Koungheul	13.988108°	-14.681809°	108	0	0.898148	0.953704	1	26.2	25.8	26.9	25.8
Senegal	100	2018	Diourbel	Diourbel	Diourbel	Keur Cheikh Anta Mbacké	N 14°39'17,9"	W16°14'24,3"	125	0.136	0.984	1	1	26.3	25.8	26.5	25.8
Senegal	100	2018	Tambacounda	Dianké Makha	Dianké Makha	Dianké Makha	N 13°40′27″	W 12°39′30″	115	0	0.7913	0.913	0.913	25.5	25.1	25.6	25.2
Senegal	100	2018	Kaolack	Nioro	Nioro	Keur Sette	N 13°39'06.3"	W 015°37'50.8"	107	0	0.9439	0.9813	1	24.9	24.5	25.9	24.8

## Sheet: 200ug only
Country	Insecticide amount µg/bottle	Year	1st admin level	2nd admin level	Commune 3rd admin level	Site (Village or Locality)	Latitude	Longitude	Total mosquitoes in all test replicates	60 mins knock-down (adjusted for control)	1 day mortality (adjusted for control)	2 days mortality (adjusted for control)	3 days mortalty (adjusted for control)	Exposure temp max °C	Exposure temp min °C	Holding temp max °C	Holding temp min °C
Democratic Republic of the Congo	200	2018	Southern west Region	Kinshasa	None	Kingasani	S04°24.992	E015°25.026	107	0.542	0.981	1	1	25.2	25.2	25.2	24.8
Democratic Republic of the Congo	200	2018	Southern west Region	Kimpese	None	Yanga-Diasonga	S05°34.495	E014°25.710	80	0.35	1	1	1	24.7	24.7	26,3	23.6
Democratic Republic of the Congo	200	2018	Southern east Region	Kalemie	None	Nyemba	S05°55.152	E029°11.235	75	0.88	1	1	1	29.7	28.4	29.7	26.2
Democratic Republic of the Congo	200	2018	Southern east Region	Kapolowe	None	Kibangu	S10°54.403	E026°56.780	94	0.47	0.99	0.99	0.99	27	27	27.6	23.4
Mali	200	2019	Sikasso Region	Kadiolo	Loulouni	Woroni	10.5571	-5.75997	100	0	0.97	0.98	0.98	35	21	28	25
Mali	200	2019	Sikasso Region	Yanfolila	Sélingué	Sélingué	11.6167	-8.23333	100	0	0.25	0.64	1	28	25	28	25
Mali	200	2019	Kayes Region	Kayes	Kayes	Bangassi	14.4083	None	100	0.02	0.81	0.97	1	33.1	22.7	28.7	26
Mali	200	2019	Kayes Region	Kita	Benkadi Founia	Founia	13.0402	-9.48798	100	0.01	0.81	0.93	1	29	27	29	26
Mali	200	2019	Koulikoro Region	Kati	Baguineda	Baguineda	12.744	-8.06651	100	0	0.92	0.99	1	28	25	28	24.5
Mali	200	2019	Bamako District	Bamako	Commune IV	Bamako	12.65	-7.99986	100	0.05	0.89	0.96	1	30	24	27.1	25
Mali	200	2019	Koulikoro Region	Koulikoro	Koulikoro	Koulikoro	12.8667	-7.56666	100	0	0.88	0.93	1	30.4	24.3	30	24.3
Mali	200	2019	Segou Region	Niono	Kalasiguida	Molodo	14.2235	-5.97646	100	0	0.9	0.96	1	30.2	25.5	29.1	27
Mali	200	2019	Segou Region	Bla	Bla	Bla	12.95	-5.75	100	0	0.9	0.97	1	28	25	28	26
Mali	200	2017	Mopti	None	None	Mopti	None	None	100	0.41	0.91	0.98	0.98	None	None	None	None
Mali	200	2017	Bandiagara	None	None	Bandiagara	None	None	100	0.37	0.9	0.99	1	None	None	None	None
Mali	200	2017	Bankass	None	None	Bankass	None	None	100	0.13	1	1	1	None	None	None	None
Mali	200	2017	Djenne	None	None	Djenne	None	None	100	0.54	1	1	1	None	None	None	None
Uganda	200	2017	Eastern Region	Soroti District	None	Omagoro	None	None	20	1	1	1	1	None	None	None	None
Uganda	200	2017	Eastern Region	Soroti District	None	Owalei	None	None	40	1	1	1	1	None	None	None	None
Uganda	200	2017	Eastern Region	Soroti District	None	Obuletera	None	None	20	1	1	1	1	None	None	None	None
Uganda	200	2017	Eastern Region	Tororo District	Magola	Malawa	UTH : 066217	36N 0618096	20	1	1	1	1	None	None	None	None
Uganda	200	2017	Eastern Region	Tororo District	Iyolwa	Gule	UTH 0069552	36N 0610253	20	1	1	1	1	None	None	None	None
Ghana	200	2018	Northern Region	Kumbungu District	Kumbungu	Gbullung	9.48626	-1.01209	16	1	1	1	1	25.6	25.2	29.735	24.304
Ghana	200	2018	Northern Region	Tamale	Tamale	Tugu	9.3722	-0.6068	20	0.75	1	1	1	26.9	26.1	27.363	25.871
Ghana	200	2018	North East Region	Bunkpurugu Nakpanduri District	Bunkpurugu	Bunbuna	10.4499	0.079017	18	1	1	1	1	26.3	25.8	30.261	24.127
Madagascar	200	2017	Atsinanana	Brickaville	Brickaville	Ambodifaho	-18.4912	49.0347	20	0.35	0.8	1	1	27	26	27	23
Madagascar	200	2017	Analanjirofo	Fenerive Est	Mahambo	Mahambo/Antsikafoka	-17.29	49.28	20	0.45	0.85	1	1	27	26	27	23
Madagascar	200	2018	Atsinanana	Brickaville	Brickaville	Ambodifaho	-18.4912	49.0347	25	0.44	0.88	1	1	26.9	25.3	27	26
Madagascar	200	2018	Analanjirofo	Fenerive Est	Mahambo	Mahambo/Antsikafoka	-17.29	49.28	25	0.6	0.96	1	1	26.5	25	26.9	24.8
Madagascar	200	2018	Vatovavy Fitovinany	Vohipeno	Lanivo	Lanivo/Anosy	-22.354	47.8403	20	0	0.9	1	1	25.1	24.8	24.9	24.7
Madagascar	200	2018	Analanjirofo	Vavatenina	Vavatenina	Vavatenina	-17.4667	49.197	20	0.1	0.9	1	1	25.9	24.4	26.6	25.9
Madagascar	200	2018	Atsianana	Toamasina II	Toamasina suburbaine	Vohitrambato	-18.1494	49.3986	20	0	0.9	1	1	25.9	24.4	26.6	25.9
Madagascar	200	2018	Vatovavy Fitovinany	Mananjary	Mahatsinjo	Mahatsinjo	-21.1443	48.1934	20	0.6	0.75	1	1	26.8	25.2	24.3	23
Madagascar	200	2018	Vatovavy Fitovinany	Manakara	Mizilo	Ampasipotsy	-21.5537	47.4223	20	0.6	0.9	1	1	25.9	23	23.3	23
Madagascar	200	2017	Atsimo Atsinanana	Vangaindrano	Vangaindrano	Lopary	-23.349	47.5965	20	0.75	0.9	1	1	25.6	22.2	25.4	23.2
Madagascar	200	2017	Atsimo Atsinanana	Farafangana	Manambotra Sud	Manambotra Sud	-22.9167	47.8167	20	0.75	0.95	1	1	25.6	22.2	25.4	23.2
Madagascar	200	2017	Atsimo Atsinanana	Vondrozo	Mahatsinjo	Mahatsinjo	-21.1443	48.1934	20	0.7	0.9	1	1	25.6	22.2	25.4	23.2
Madagascar	200	2017	Atsimo Atsinanana	Vohipeno	Lanivo	Lanivo/Anosy	-22.354	47.8403	20	0.65	0.9	1	1	25.6	22.2	25.4	23.2
Madagascar	200	2018	Atsimo Atsinanana	Farafangana	Manambotra Sud	Manambotra Sud	-22.9167	47.8167	20	0.6	0.75	1	1	24.9	23	25.3	24
Madagascar	200	2019	Atsimo Andrefana	Ampanihy	Manakaravavy	Manakaravavy	-24.959	44.2636	20	0.45	0.8	1	1	24.5	23	25.2	23
Cameroon	200	2019	Extreme north	Maga	NA	Simatou	10.8433	14.9397	73	0.2602	0.9726	1	1	27	24	36	24
Cameroon	200	2019	North	Lagdo	NA	Gounougou	9.07043	13.6947	79	0.7974	1	1	1	29.4	27.5	31.3	27.01
Cameroon	200	2019	West	Foumbot	NA	Mangoum	5.46134	10.5922	62	0.0166	0.5161	0.6774	0.6935	25.5	21.4	25.5	20.8
Cameroon	200	2019	South	Ambam	NA	Nyabessang	2.40808	10.3963	73	0.0547	1	1	1	28.2	24.7	28	24.8
Cameroon	200	2019	Littoral	Bonassama	NA	Bonaberi	4.08221	9.66497	96	0.1458	0	1	1	34.8	24.8	26	25
Zimbabwe	200	2017	Midlands Province	Gokwe South District	Kamhororo	Kamhororo	-17.7843	28.6264	15	0.4	1	1	1	24.7	23.9	None	None
Nigeria	200	2017	Nasarawa State	Keffi LGA	Keffi Town	Keffi Town	8.952	7.891	80	0.6	0.93	1	1	29.1	29.1	29.1	29.1
Nigeria	200	2018	Ebonyi State	Ohaukwu LGA	Ezzangbo Village	Ezzangbo Village	6.4725	8.0029	100	0.67	1	1	1	27.2	27.2	27.2	27.2
Nigeria	200	2018	Nasarawa State	Doma LGA	Alagye Village	Alagye Village	8.4009	8.3581	100	0.77	0.9	1	1	27.5	26.8	27	27
Nigeria	200	2018	Oyo State	Oluyole LGA	Odo-ona Village	Odo-ona Village	7.2059	3.8655	100	0.95	1	1	1	26.4	25.7	26.4	25.7
Senegal	200	2018	Dakar	Mbao	Zac Mbao	Cité Sonatel	14.7423	-17.3344	111	0.00900901	0.846847	0.90991	0.927928	26.9	26.4	26.1	26.4
Senegal	200	2018	Kaffrine	Koungheul	Koungheul	Koungheul	13.988108°	-14.681809°	104	0	0.980769	1	1	26.2	25.8	26.9	25.8
Senegal	200	2018	Tambacounda	Dianké Makha	Dianké Makha	Dianké Makha	N 13°40′27″	W 12°39′30″	111	0	0.946	0.9819	1	25.5	25.1	25.6	25.2
